# Supplementary material for: Multifaceted analysis of cross-tissue transcriptomes reveals phenotype–endotype associations in atopic dermatitis
Source: Nat Commun. 2023 Oct 2;14:6133. doi: 10.1038/s41467-023-41857-8 (PMC10545679; doi:10.1038/s41467-023-41857-8)
Supplement: Supplementary file 4 — Source Data [file 41467_2023_41857_MOESM4_ESM.xlsx]

## Sheet: Figure 3a
Skin				PBMC
gene	logFC	FDR		gene	logFC	FDR
SERPINB4	11.0188	1.89599e-47		FOS	1.63757	1.18211e-05
SPRR2A	10.6346	6.61118e-47		DUSP1	1.17115	0.000156758
S100A9	8.49135	5.64393e-46		CTSG	2.88757	0.00193852
LCE3D	5.90523	4.11863e-45		CEACAM6	2.95793	0.00552856
LCE3E	6.69503	9.3873e-42		CXCL8	1.93144	0.00621599
S100A7	6.89894	3.67741e-41		SEMA3G	1.1307	0.00628729
S100A8	8.73035	2.89168e-39		FOSB	1.50473	0.00702208
SPRR2B	7.13409	3.65295e-35		G0S2	1.89125	0.0106644
KRT6C	9.69458	4.05554e-34		TNFRSF19	1.61265	0.0111155
SPRR2G	5.13773	2.05082e-33		DACT1	1.11903	0.0121925
S100A7A	10.7007	2.29906e-33		DUSP4	1.12916	0.0135049
HEPHL1	5.80477	8.52992e-33		ELANE	1.92961	0.0135506
SPRR1A	5.10162	5.21776e-32		ABCA8	2.30619	0.0145888
AKR1B10	5.38946	2.49903e-30		DEFA3	2.78314	0.0145888
C10orf99	5.00733	6.75688e-30		CCR10	1.17657	0.0151307
LCE3A	9.06923	3.61079e-29		ANXA2P3	1.34768	0.0204803
SPRR1B	3.77306	2.10583e-27		CXCL14	2.12511	0.0218257
KRT16	6.14374	8.46065e-27		DEFA4	2.49275	0.0226264
NELL2	4.36663	2.66168e-22		ATP5EP2	1.39914	0.0227858
NR4A3	5.92868	9.88162e-21		NRIP3	1.10832	0.0227858
UGT1A7	4.00848	2.06729e-20		LOC100506675	2.02827	0.0233692
GPRIN1	2.91574	3.16385e-20		SLC4A1	1.82231	0.0237373
MMP12	7.05658	6.77253e-20		NEIL3	1.04995	0.0254722
LINC01605	2.91448	7.22528e-20		ALAS2	1.74762	0.0289896
IFI27	3.10839	2.88601e-19		AZU1	1.29345	0.0293649
GALNT6	2.40788	1.35752e-18		PRTN3	2.13786	0.0309862
KLK6	5.00918	3.98433e-18		FANK1	1.0134	0.0314071
COL6A6	3.67305	4.67325e-18		CEACAM8	2.25411	0.0350291
SOCS3	3.49289	7.06902e-18		SGCD	-1.5097	0.0350291
CHI3L2	4.08627	8.79781e-18		MPO	1.0169	0.0397895
PRSS53	4.26941	2.13289e-17		ABCA13	1.32905	0.0464291
AKR1B15	4.86576	2.60493e-17		KCNJ3	1.8734	0.0464291
SERPINB3	3.80953	6.83212e-17		TACSTD2	2.30439	0.0479226
PLA2G2A	4.02967	7.80402e-17
SPRR2D	3.81779	7.89917e-17
IL20	6.09639	1.43483e-16
SPRR2F	4.4771	1.82554e-16
TYMP	3.05616	2.52008e-16
KRT6A	4.76537	5.43139e-16
KRT17	4.3202	5.63048e-16
LTF	5.33959	6.56509e-16
CCL18	3.67045	1.19603e-15
EDN2	4.99481	1.35676e-15
SLC25A25	2.64183	1.38025e-14
PRSS22	3.01918	1.84202e-14
FOSL1	4.15184	4.0212e-14
AREG	3.79191	7.74148e-14
DEFB4A	7.41445	8.3496e-14
EPGN	5.49532	8.80492e-14
OAS2	3.23918	1.64978e-13
TNC	2.2532	2.13709e-13
KCNJ15	2.57915	1.14278e-12
C17orf96	2.60786	1.9653e-12
GPR183	2.1974	1.97153e-12
ZBED2	2.75689	3.27724e-12
OASL	3.58931	5.51744e-12
ANGPTL4	2.71701	6.91281e-12
RGS1	3.41303	7.49683e-12
CXCL8	6.57328	9.44783e-12
JUN	2.54996	9.44783e-12
ARC	3.54202	1.27374e-11
SOCS1	2.09626	1.33842e-11
CCL17	5.01077	1.34283e-11
LDLR	2.05141	1.35255e-11
OAS1	2.30421	1.41532e-11
IL36G	2.29582	1.81301e-11
KCNK10	3.27196	2.24319e-11
APOBEC3A	7.4497	3.04968e-11
S100A12	6.98901	3.04968e-11
EGR4	5.38023	8.87654e-11
PRSS27	2.26302	8.87654e-11
ATF3	3.40131	1.04423e-10
DUSP1	2.22117	1.09905e-10
OAS3	2.06367	1.28208e-10
LCN2	3.35427	1.30495e-10
IGFL1	4.00075	1.56291e-10
INA	2.4373	2.71949e-10
KRT75	4.99769	2.71949e-10
CXCR4	2.35263	2.85201e-10
CD274	2.45281	3.42787e-10
TRIM10	2.9616	3.98367e-10
SERPINB13	2.00076	5.93749e-10
FOSB	3.31528	6.57232e-10
TMPRSS4	2.4062	6.88218e-10
MMP1	7.52075	7.45175e-10
SELL	2.06394	8.02638e-10
TNNC1	-2.7523	8.8641e-10
KRT42P	2.05058	9.70205e-10
IGFL4	3.43926	1.17537e-09
KRT16P2	4.68274	1.81669e-09
PPP1R3C	2.36276	2.04991e-09
COL4A4	2.28258	2.06105e-09
MX1	2.4864	2.76243e-09
HBEGF	2.43662	3.08282e-09
PCSK9	2.52579	5.05002e-09
MMP3	5.68267	5.07163e-09
CDH12	-3.13552	8.1189e-09
WIF1	-5.04803	8.31356e-09
RTP4	2.06889	1.01713e-08
HERC6	2.38709	1.17621e-08
PI3	3.86955	1.29235e-08
CDYL2	2.12068	1.43229e-08
EGR2	2.52422	1.68273e-08
HRH3	4.10789	1.77021e-08
SPRR2E	2.14894	2.01476e-08
KRT6B	3.85666	2.09951e-08
IFI44	2.15658	3.00826e-08
GJB2	2.53869	3.23003e-08
HAS3	2.4733	4.63421e-08
HSD3B1	3.5804	5.91538e-08
EPSTI1	2.20162	6.19678e-08
NR4A1	2.76039	6.32348e-08
IFI6	2.5572	9.20202e-08
TRIM15	2.50145	9.20202e-08
ISG15	2.61774	1.1402e-07
CXCR1	2.59891	1.20614e-07
CXCL10	4.36427	1.61486e-07
CTLA4	2.45309	1.75378e-07
KCNJ13	-2.36762	2.44129e-07
ST6GAL2	-2.50937	2.45609e-07
KRT77	-2.50414	2.47532e-07
IL13RA2	2.80578	2.54304e-07
NR4A2	2.56176	3.46849e-07
OGN	-2.12027	3.77612e-07
HSD11B1	-2.3115	4.87004e-07
ABCG4	2.01193	5.01439e-07
CCR7	2.27729	5.67257e-07
CHRNA9	3.09337	6.52346e-07
IL4I1	2.16353	7.73534e-07
KRT16P1	3.8143	8.12954e-07
LINC01215	4.29216	8.99038e-07
CMPK2	2.31084	9.11392e-07
TCN1	3.5874	1.38535e-06
KRT16P3	3.05421	1.69333e-06
CXCL11	4.74426	1.7268e-06
ACKR2	2.0065	1.98652e-06
RSAD2	2.7369	2.07563e-06
CXCL2	2.53541	2.40062e-06
HTR3A	2.79603	2.9645e-06
BTC	-2.90958	3.19005e-06
BRE.AS1	3.15139	3.4411e-06
RUFY4	2.88841	3.58939e-06
SLAMF1	2.00253	3.80057e-06
TMIGD3	3.17174	3.94557e-06
C6orf223	3.63531	5.48452e-06
ARL14	4.04333	5.76507e-06
SERPINA3	2.48484	5.80669e-06
ULBP1	3.12604	6.70423e-06
TREML2	2.86541	6.9148e-06
SPRR2C	4.22976	7.27061e-06
IL6	4.18322	7.99347e-06
NHLH2	-2.02748	9.1102e-06
IL13	3.58643	1.27946e-05
SPRR4	3.07436	1.40442e-05
ELAVL2	2.11344	1.51015e-05
TAGLN3	4.52316	1.74937e-05
CHAC1	2.11927	1.97942e-05
SNORD14D	2.71091	2.07991e-05
HSD17B13	-2.10882	2.34402e-05
RAB3B	-2.03995	3.14317e-05
LYPD1	2.94833	3.41475e-05
PAK7	-2.55316	3.44072e-05
ASB11	-2.15176	5.08542e-05
GZMB	2.68222	5.93367e-05
LIPG	2.28962	6.45094e-05
KLHDC7B	2.54577	6.98452e-05
FOXE1	2.12334	7.22615e-05
CXCL1	2.39977	7.86142e-05
LCE3C	5.17354	9.24582e-05
APOB	2.35277	0.00010775
LINC01124	-2.22413	0.000118472
CCL1	3.69714	0.000121076
TNFRSF6B	2.38702	0.000132697
LOC401134	-3.41397	0.000148235
FPR1	2.05794	0.000150694
C2orf83	-2.99676	0.000156886
ADAMDEC1	2.09766	0.000159587
ENKUR	3.28356	0.000162486
IL26	3.89136	0.000169831
DNAH12	-2.04435	0.000183123
PRR9	3.19762	0.000190538
PPBP	4.45227	0.000192965
LINC00968	2.18613	0.000340338
TREML1	2.60129	0.00034742
CACNA1H	-2.19687	0.000356225
SNORD14C	2.28254	0.000376961
CD177	2.96252	0.000394924
SAA1	2.90983	0.000424404
LCE5A	-2.06852	0.000431809
NTRK1	2.54711	0.000464882
HMGA2	3.24775	0.000466262
WFIKKN2	-2.36814	0.000479343
SAA2	4.61024	0.000502955
VNN3	3.21972	0.000512592
SP8	-2.28434	0.000583408
NOX3	-3.25777	0.000629562
ALAS2	4.12652	0.000707923
SNORD14E	3.31684	0.000789909
LGALS9C	2.42724	0.000791999
ZSCAN4	-2.21075	0.000960056
RFX6	-3.41311	0.000986679
CDH10	-2.63377	0.000992683
CHRM4	-2.78835	0.00101579
IL22	2.93915	0.00102064
IL36A	4.33889	0.00102806
TMPRSS11D	3.05672	0.00104588
CRYGA	-3.23305	0.00106203
LINC01205	-2.19478	0.00134476
REN	2.69557	0.00142395
OPRM1	-2.21206	0.00142818
CLC	2.55794	0.00159268
MMP10	4.22067	0.00167926
USP17L1	3.63039	0.00175302
NMUR2	-2.84524	0.0017745
SNORA1	2.30742	0.00178149
CD80	2.31543	0.00183552
CCL7	3.74607	0.00185656
PSG5	-2.20947	0.00186681
RD3	-2.0664	0.0018726
UGT3A2	-3.36645	0.00208862
SH2D5	2.44139	0.00209995
LINC01210	-3.25789	0.00211904
LGI1	-2.03404	0.00236675
LINC01361	-2.66155	0.00240821
SPINK1	-2.41234	0.00244564
OSM	2.09745	0.00249712
DNAI1	-2.08281	0.00255906
SNORD3A	3.24166	0.00262925
CXCL17	2.54483	0.00282558
KLHL32	-2.40992	0.00287423
LOC101929023	-2.22923	0.00308083
MAPT.AS1	-3.03293	0.00324897
LINC01053	-2.00702	0.00356429
LGALS9B	2.40068	0.00367222
LOC100129055	-3.12087	0.0042503
CA5A	-2.13381	0.00438607
NKX3.2	-2.17091	0.00453566
DLK1	-3.06139	0.00457149
LOC101929653	-2.02952	0.00460052
LINC00618	-2.16895	0.00467498
LOC90768	3.00863	0.00496783
DRGX	2.07575	0.00531361
TNIP3	2.35124	0.00549008
RP1	-2.35104	0.00564742
CXCL3	2.21242	0.00579778
SUN3	-2.45988	0.00582119
C5orf64	-2.37172	0.00603127
SNORD75	2.91305	0.00609033
NETO1	-2.0656	0.00626394
RGSL1	-2.69421	0.006444
MORC1	-2.613	0.00684055
OR6W1P	-2.16151	0.00692124
NPHP3.AS1	-3.0249	0.00711809
MIR6510	-2.25337	0.00720903
VSX1	-2.06126	0.0075102
MT1A	3.07603	0.00753974
SNORA80B	3.10535	0.00758776
LOC100131047	-2.61536	0.00759558
MIR1247	-2.13837	0.00833528
VWDE	-2.16007	0.00835112
C4orf22	-2.55632	0.00846705
HRNR	2.15554	0.00856584
ZFP42	-2.09461	0.0086525
TBPL2	-2.41148	0.00872237
DEFB118	-2.21186	0.00880994
ASAH2	-2.01967	0.00883305
LINC01570	-2.30413	0.00931183
LMNTD1	-2.40186	0.00943482
LINC01395	2.13654	0.00944415
DCC	-2.07779	0.00955427
BRD7P3	-2.16413	0.00961101
PCDHA9	-2.07864	0.00987193

## Sheet: Figure 3b
Skin
GSEA description	Enrichment score	FDR
Antimicrobial peptides	0.841887	0.00095034
Formation of the cornified envelope	0.762012	0.00095034
Chemokine receptors bind chemokines	0.755711	0.00095034
Keratinization	0.742214	0.00095034
Toll-like Receptor Cascades	0.733577	0.00095034
Collagen degradation	0.723674	0.00095034
Toll Like Receptor 4 (TLR4) Cascade	0.694028	0.0034724
Interferon alpha/beta signaling	0.66775	0.00095034
Interleukin-10 signaling	0.631251	0.00095034
Transcriptional Regulation by TP53	0.626163	0.00095034
Interferon Signaling	0.589254	0.00095034
Peptide ligand-binding receptors	0.575629	0.00095034
Neutrophil degranulation	0.571118	0.00095034
Innate Immune System	0.55434	0.00095034
Cellular responses to external stimuli	0.545115	0.00254925
Cellular responses to stress	0.540518	0.00254925
Signaling by Interleukins	0.535264	0.00095034
Interleukin-4 and Interleukin-13 signaling	0.530482	0.00130139
Cytokine Signaling in Immune system	0.524315	0.00095034
Immune System	0.521876	0.00095034
PBMC
GSEA description	Enrichment score	FDR
Neutrophil degranulation	0.820694	0.00212183
Extracellular matrix organization	0.781362	0.011019
Cell Cycle, Mitotic	0.752581	0.011019
Innate Immune System	0.733179	0.00212183
Cell Cycle	0.723243	0.0111655
Immune System	0.573334	0.00700723

## Sheet: Figure 4b
Number of connections (cytokine -> receptor)
Total					Skin -> Skin					Skin -> PBMC					PBMC -> Skin					PBMC -> PBMC					Brunner-Munzel test
Healthy control		AD			Healthy control		AD			Healthy control		AD			Healthy control		AD			Healthy control		AD			Class	p-value
female	46	female	44		female	13	female	18		female	17	female	12		female	7	female	6		female	9	female	8		Total	0.00101
female	47	female	63		female	22	female	37		female	11	female	25		female	11	female	1		female	3	female	0		Skin -> Skin	8.249e-05
female	23	female	106		female	8	female	42		female	7	female	32		female	4	female	14		female	4	female	18		Skin -> PBMC	0.002771
female	63	female	134		female	23	female	67		female	19	female	49		female	11	female	11		female	10	female	7		PBMC -> Skin	0.9749
female	24	female	38		female	14	female	22		female	7	female	11		female	2	female	3		female	1	female	2		PBMC -> PBMC	0.8561
male	30	female	26		male	13	female	10		male	15	female	7		male	1	female	5		male	1	female	4
male	34	female	93		male	11	female	58		male	10	female	29		male	7	female	3		male	6	female	3
male	18	female	37		male	7	female	4		male	7	female	13		male	1	female	6		male	3	female	14
male	11	female	102		male	4	female	57		male	4	female	38		male	1	female	4		male	2	female	3
male	23	female	32		male	7	female	7		male	9	female	14		male	3	female	4		male	4	female	7
male	10	female	39		male	1	female	17		male	9	female	12		male	0	female	7		male	0	female	3
male	31	female	66		male	11	female	29		male	14	female	25		male	3	female	6		male	3	female	6
male	22	female	19		male	7	female	6		male	11	female	12		male	2	female	1		male	2	female	0
male	32	female	74		male	11	female	31		male	9	female	30		male	5	female	7		male	7	female	6
		female	89				female	51				female	36				female	1				female	1
		female	21				female	8				female	3				female	4				female	6
		female	19				female	7				female	7				female	1				female	4
		female	33				female	6				female	8				female	3				female	16
		female	49				female	13				female	17				female	10				female	9
		female	30				female	9				female	17				female	1				female	3
		female	36				female	16				female	17				female	1				female	2
		female	47				female	17				female	16				female	7				female	7
		female	74				female	36				female	24				female	7				female	7
		female	28				female	8				female	9				female	4				female	7
		female	18				female	11				female	6				female	0				female	1
		female	118				female	67				female	33				female	9				female	9
		female	79				female	59				female	14				female	5				female	1
		female	17				female	3				female	11				female	1				female	2
		female	72				female	27				female	31				female	6				female	8
		female	31				female	6				female	11				female	4				female	10
		male	37				male	16				male	12				male	4				male	5
		male	109				male	53				male	36				male	13				male	7
		male	46				male	20				male	24				male	1				male	1
		male	79				male	44				male	23				male	8				male	4
		male	29				male	13				male	15				male	0				male	1
		male	73				male	28				male	22				male	11				male	12
		male	37				male	17				male	10				male	6				male	4
		male	21				male	13				male	5				male	2				male	1
		male	62				male	34				male	25				male	1				male	2
		male	87				male	42				male	40				male	3				male	2
		male	86				male	47				male	28				male	6				male	5
		male	94				male	59				male	31				male	2				male	2
		male	39				male	15				male	19				male	3				male	2
		male	130				male	60				male	46				male	12				male	12
		male	32				male	19				male	13				male	0				male	0
		male	97				male	51				male	39				male	2				male	5
		male	32				male	7				male	14				male	6				male	5
		male	49				male	25				male	20				male	2				male	2
		male	31				male	16				male	8				male	3				male	4
		male	69				male	16				male	13				male	21				male	19
		male	54				male	32				male	7				male	9				male	6
		male	48				male	16				male	23				male	4				male	5
		male	65				male	38				male	20				male	6				male	1
		male	10				male	6				male	4				male	0				male	0
		male	66				male	22				male	15				male	17				male	12
		male	43				male	16				male	15				male	6				male	6
		male	21				male	11				male	9				male	0				male	1
		male	35				male	19				male	16				male	0				male	0
		male	46				male	26				male	19				male	1				male	0
		male	24				male	16				male	5				male	3				male	0
		male	72				male	21				male	25				male	11				male	15
		male	31				male	15				male	13				male	1				male	2
		male	81				male	30				male	25				male	15				male	11
		male	85				male	45				male	30				male	5				male	5
		male	47				male	27				male	20				male	0				male	0
		male	12				male	7				male	3				male	2				male	0
		male	63				male	20				male	16				male	13				male	14
		male	6				male	0				male	3				male	2				male	1
		male	51				male	25				male	22				male	2				male	2
		male	96				male	62				male	33				male	1				male	0
		male	18				male	9				male	5				male	1				male	3
		male	62				male	28				male	10				male	15				male	9
		male	104				male	74				male	28				male	2				male	0
		male	35				male	17				male	13				male	1				male	4
		male	75				male	47				male	24				male	2				male	2
		male	13				male	4				male	8				male	0				male	1
		male	89				male	44				male	34				male	8				male	3
		male	82				male	60				male	21				male	1				male	0
		male	67				male	18				male	10				male	21				male	18
		male	22				male	15				male	7				male	0				male	0
		male	14				male	5				male	7				male	0				male	2
		male	18				male	6				male	12				male	0				male	0
		male	42				male	16				male	13				male	7				male	6
		male	81				male	46				male	34				male	0				male	1
		male	22				male	8				male	9				male	3				male	2
		male	33				male	17				male	11				male	1				male	4
		male	28				male	20				male	8				male	0				male	0
		male	51				male	23				male	16				male	7				male	5
		male	15				male	5				male	10				male	0				male	0
		male	13				male	4				male	6				male	1				male	2
		male	81				male	52				male	27				male	2				male	0
		male	30				male	20				male	10				male	0				male	0
		male	34				male	20				male	13				male	0				male	1
		male	85				male	52				male	22				male	10				male	1
		male	90				male	57				male	19				male	10				male	4
		male	48				male	22				male	19				male	7				male	0
		male	106				male	53				male	41				male	6				male	6
		male	34				male	18				male	8				male	6				male	2
		male	63				male	24				male	25				male	4				male	10
		male	35				male	14				male	18				male	2				male	1
		male	45				male	22				male	20				male	1				male	2
		male	50				male	24				male	13				male	7				male	6
		male	53				male	31				male	12				male	6				male	4
		male	31				male	11				male	7				male	4				male	9
		male	46				male	30				male	14				male	2				male	0
		male	39				male	11				male	16				male	6				male	6
		male	17				male	5				male	8				male	2				male	2
		male	22				male	8				male	5				male	3				male	6
		male	34				male	4				male	14				male	3				male	13
		male	38				male	13				male	7				male	8				male	10
		male	14				male	4				male	7				male	1				male	2
		male	46				male	17				male	15				male	7				male	7
		male	31				male	16				male	6				male	6				male	3
		male	40				male	25				male	9				male	2				male	4
		male	27				male	15				male	12				male	0				male	0

## Sheet: Figure 7a
Basic information + Blood test								Basic information + Blood test + PBMC modules
training set				test set				training set				test set
Patient's sex	Observed severity	Predicted severity		Patient's sex	Observed severity	Predicted severity		Patient's sex	Observed severity	Predicted severity		Patient's sex	Observed severity	Predicted severity
female	0	0.392		female	0.138	2.082		female	0	0.3		female	0.138	1.874
female	0	0.714		female	0.138	2.229		female	0	0.785		female	0.138	1.951
female	0	0.788		female	0.138	2.372		female	0	0.881		female	0.138	2.071
female	0	1.087		female	0.263	2.221		female	0	1.028		female	0.263	1.911
female	0	1.11		female	0.263	2.429		female	0	1.177		female	0.263	2.046
female	0	1.274		female	0.263	2.541		female	0	1.603		female	0.263	2.126
female	0.766	2.912		female	0.263	2.651		female	0.766	2.746		female	0.263	2.489
female	0.848	2.177		female	0.379	2.324		female	0.848	2.347		female	0.379	2.298
female	1.263	1.922		female	0.585	2.47		female	1.263	1.841		female	0.585	2.328
female	1.536	2.88		female	1	2.228		female	1.536	2.808		female	1	2.162
female	1.585	2.246		female	1.07	2.359		female	1.585	2.43		female	1.07	2.139
female	1.678	2.918		female	1.138	1.873		female	1.678	3.159		female	1.138	1.889
female	1.848	3.699		female	1.202	2.843		female	1.848	3.334		female	1.202	2.635
female	1.888	1.339		female	1.263	2.267		female	1.888	1.808		female	1.263	2.293
female	1.888	2.428		female	1.379	1.594		female	1.888	2.546		female	1.379	1.982
female	2.138	3.117		female	1.485	2.516		female	2.138	3.091		female	1.485	2.436
female	2.433	2.337		female	1.766	2.288		female	2.433	2.612		female	1.766	2.202
female	2.632	1.91		female	2.138	2.352		female	2.632	2.223		female	2.138	2.406
female	2.766	3.218		female	2.322	2.518		female	2.766	3.556		female	2.322	2.408
female	2.982	3.198		female	2.511	2.251		female	2.982	3.284		female	2.511	2.284
female	3.07	2.422		female	2.678	2.026		female	3.07	2.255		female	2.678	2.037
female	3.07	3.133		female	2.7	3.536		female	3.07	2.838		female	2.7	3.271
female	3.17	1.315		female	2.722	3.311		female	3.17	1.364		female	2.722	2.903
female	3.202	3.232		female	2.766	3.276		female	3.202	3.102		female	2.766	3.026
female	3.293	3.328		female	2.848	3.225		female	3.293	3.578		female	2.848	2.92
female	3.293	3.379		female	2.982	3.254		female	3.293	3.745		female	2.982	3.184
female	3.472	3.548		female	2.982	5.457		female	3.472	3.128		female	2.982	4.745
female	3.621	3.619		female	3.036	4.34		female	3.621	3.467		female	3.036	3.828
female	3.807	1.859		female	3.053	3.198		female	3.807	1.819		female	3.053	3.147
female	3.916	3.653		female	3.087	2.86		female	3.916	3.618		female	3.087	2.582
female	3.963	3.289		female	3.104	3.399		female	3.963	3.021		female	3.104	3.03
female	4	4.077		female	3.104	5.103		female	4	4.083		female	3.104	4.755
female	4.104	3.433		female	3.154	2.687		female	4.104	3.54		female	3.154	2.442
female	4.113	2.75		female	3.154	4.143		female	4.113	2.539		female	3.154	3.934
female	4.209	2.918		female	3.217	4.025		female	4.209	3.106		female	3.217	3.796
female	4.233	4.356		female	3.248	2.637		female	4.233	3.942		female	3.248	2.315
female	4.315	2.693		female	3.263	5.254		female	4.315	2.596		female	3.263	4.946
female	4.392	3.202		female	3.322	3.216		female	4.392	3.019		female	3.322	2.801
female	4.446	3.738		female	3.459	3.463		female	4.446	3.771		female	3.459	3.075
female	4.479	4.507		female	3.524	3.281		female	4.479	4.918		female	3.524	3.07
female	4.878	3.312		female	3.524	3.367		female	4.878	3.132		female	3.524	3.236
female	4.935	5.944		female	3.776	3.862		female	4.935	5.808		female	3.776	3.825
female	5.027	4.183		female	3.858	3.358		female	5.027	4.804		female	3.858	3.327
female	5.036	5.917		female	4.009	3.443		female	5.036	5.793		female	4.009	3.295
female	5.087	4.437		female	4.087	3.749		female	5.087	4.225		female	4.087	3.562
female	5.194	3.709		female	4.178	3.366		female	5.194	3.826		female	4.178	3.327
male	0	0.76		female	4.35	4.283		male	0	0.929		female	4.35	4.143
male	0	0.771		female	4.42	3.706		male	0	1.032		female	4.42	3.674
male	0	0.831		female	4.453	4.02		male	0	1.06		female	4.453	3.827
male	0	0.892		female	4.472	4.446		male	0	1.106		female	4.472	4.046
male	0	1.096		female	4.672	3.648		male	0	1.131		female	4.672	3.559
male	0	1.186		female	4.828	3.703		male	0	1.433		female	4.828	3.425
male	0	1.244		female	4.838	6.174		male	0	1.445		female	4.838	5.754
male	0	1.276		female	4.912	4.322		male	0	1.559		female	4.912	4.155
male	0	1.469		female	4.94	5.685		male	0	1.57		female	4.94	5.576
male	0	1.55		female	4.977	4.348		male	0	1.585		female	4.977	4.41
male	0	1.577		female	5	4.024		male	0	1.595		female	5	3.746
male	0	1.66		female	5.17	4.347		male	0	1.688		female	5.17	3.904
male	0	2.525		female	5.221	4.809		male	0	2.479		female	5.221	4.761
male	0.485	2.853		female	5.267	4.419		male	0.485	2.83		female	5.267	4.307
male	0.678	1.822		female	5.426	5.909		male	0.678	1.772		female	5.426	5.688
male	1.722	3.246		male	0.848	3.109		male	1.722	2.964		male	0.848	3.249
male	1.848	1.931		male	0.926	3.193		male	1.848	2.201		male	0.926	3.247
male	1.848	3.532		male	1.379	2.831		male	1.848	3.24		male	1.379	2.898
male	2.433	3.668		male	1.379	2.964		male	2.433	3.607		male	1.379	3.257
male	2.485	2.309		male	1.379	3.085		male	2.485	2.461		male	1.379	3.271
male	2.585	2.948		male	1.433	2.667		male	2.585	2.747		male	1.433	2.52
male	2.678	3.764		male	1.585	2.529		male	2.678	3.581		male	1.585	2.339
male	2.678	4.056		male	1.678	2.344		male	2.678	3.716		male	1.678	2.115
male	2.7	3.209		male	1.678	2.924		male	2.7	3.415		male	1.678	2.978
male	3.217	3.138		male	1.722	2.887		male	3.217	2.978		male	1.722	2.972
male	3.233	3.481		male	1.766	3.267		male	3.233	3.275		male	1.766	3.253
male	3.233	4.104		male	1.766	3.463		male	3.233	3.959		male	1.766	3.261
male	3.293	3.53		male	1.766	4.373		male	3.293	3.431		male	1.766	4.253
male	3.322	2.584		male	1.888	2.737		male	3.322	2.756		male	1.888	3.07
male	3.42	3.794		male	1.888	3.818		male	3.42	3.941		male	1.888	3.903
male	3.459	4.402		male	2	2.977		male	3.459	4		male	2	2.981
male	3.561	3.733		male	2	3.104		male	3.561	3.644		male	2	3.054
male	3.621	3.941		male	2	4.284		male	3.621	3.62		male	2	4.095
male	3.632	3.734		male	2.036	3.854		male	3.632	3.649		male	2.036	3.918
male	3.689	3.351		male	2.07	2.921		male	3.689	3.589		male	2.07	2.34
male	3.755	4.418		male	2.104	2.665		male	3.755	4.134		male	2.104	2.391
male	3.766	3.509		male	2.104	3.006		male	3.766	3.23		male	2.104	2.665
male	3.787	2.755		male	2.104	3.891		male	3.787	3.104		male	2.104	3.738
male	3.828	2.964		male	2.138	4.251		male	3.828	2.784		male	2.138	4.165
male	3.848	3.485		male	2.202	4.465		male	3.848	3.659		male	2.202	4.134
male	3.868	4.941		male	2.263	2.725		male	3.868	4.837		male	2.263	2.336
male	3.945	3.412		male	2.263	3.035		male	3.945	3.46		male	2.263	3.083
male	3.991	2.023		male	2.35	2.721		male	3.991	1.972		male	2.35	2.253
male	4.018	3.129		male	2.379	5.431		male	4.018	2.986		male	2.379	5.048
male	4.036	4.964		male	2.379	5.49		male	4.036	4.779		male	2.379	5.136
male	4.044	3.319		male	2.406	3.144		male	4.044	3.435		male	2.406	2.853
male	4.062	2.866		male	2.433	3.067		male	4.062	3.113		male	2.433	3.043
male	4.079	3.182		male	2.433	3.189		male	4.079	3.167		male	2.433	3.276
male	4.146	3.151		male	2.536	2.684		male	4.146	3.295		male	2.536	2.339
male	4.146	3.643		male	2.536	3.165		male	4.146	3.773		male	2.536	3.121
male	4.278	4.29		male	2.536	4.193		male	4.278	3.927		male	2.536	4.347
male	4.278	5.305		male	2.585	2.725		male	4.278	5.215		male	2.585	2.634
male	4.293	4.736		male	2.585	3.096		male	4.293	4.394		male	2.585	2.884
male	4.322	4.693		male	2.632	5.77		male	4.322	4.572		male	2.632	5.191
male	4.35	2.552		male	2.655	4.243		male	4.35	2.427		male	2.655	3.907
male	4.365	4.873		male	2.655	5.177		male	4.365	5.33		male	2.655	5.03
male	4.392	3.676		male	2.678	4.23		male	4.392	3.846		male	2.678	4.06
male	4.392	4.242		male	2.7	3.883		male	4.392	3.866		male	2.7	3.842
male	4.399	3.771		male	2.722	3.429		male	4.399	4.039		male	2.722	3.549
male	4.426	3.695		male	2.722	3.796		male	4.426	3.933		male	2.722	3.589
male	4.44	2.39		male	2.722	4.412		male	4.44	2.917		male	2.722	4.339
male	4.446	3.875		male	2.744	4.625		male	4.446	3.575		male	2.744	4.851
male	4.459	4.039		male	2.787	3.619		male	4.459	3.629		male	2.787	3.377
male	4.479	2.906		male	2.787	4.747		male	4.479	2.999		male	2.787	4.384
male	4.492	3.42		male	2.807	2.982		male	4.492	3.52		male	2.807	3.044
male	4.517	3.145		male	2.807	3.252		male	4.517	3.255		male	2.807	3.312
male	4.517	3.94		male	2.807	4.204		male	4.517	3.895		male	2.807	3.879
male	4.517	5.135		male	2.888	2.81		male	4.517	5.114		male	2.888	3.188
male	4.609	4.246		male	2.888	4.171		male	4.609	4.238		male	2.888	3.781
male	4.678	4.02		male	2.907	2.776		male	4.678	3.966		male	2.907	2.858
male	4.684	4.867		male	2.926	4.366		male	4.684	4.781		male	2.926	4.047
male	4.7	3.011		male	2.926	5.66		male	4.7	3.141		male	2.926	5.157
male	4.7	4.54		male	2.963	3.869		male	4.7	4.799		male	2.963	3.637
male	4.755	3.103		male	2.963	4.07		male	4.755	2.731		male	2.963	3.87
male	4.76	4.016		male	2.963	5.738		male	4.76	3.632		male	2.963	5.269
male	4.818	4.476		male	3	3.099		male	4.818	4.528		male	3	2.949
male	4.823	4.326		male	3.018	3.437		male	4.823	4.362		male	3.018	3.662
male	4.858	3.959		male	3.018	4.016		male	4.858	3.986		male	3.018	3.909
male	4.878	4.849		male	3.036	4.223		male	4.878	4.78		male	3.036	4.258
male	4.902	4.393		male	3.036	5.015		male	4.902	3.956		male	3.036	4.915
male	4.931	3.848		male	3.07	3.583		male	4.931	4.305		male	3.07	3.7
male	4.968	3.394		male	3.07	6.23		male	4.968	3.617		male	3.07	6.024
male	5.009	4.241		male	3.087	4.045		male	5.009	4.19		male	3.087	4.28
male	5.087	4.853		male	3.104	3.552		male	5.087	4.988		male	3.104	3.674
male	5.178	3.971		male	3.121	2.901		male	5.178	4.277		male	3.121	2.798
male	5.229	5.253		male	3.121	4.044		male	5.229	5.162		male	3.121	4.285
male	5.256	3.644		male	3.17	4.426		male	5.256	3.804		male	3.17	4.5
male	5.343	7		male	3.186	3.063		male	5.343	7.098		male	3.186	3.064
male	5.372	5.341		male	3.186	3.449		male	5.372	4.983		male	3.186	3.366
male	5.42	4.16		male	3.202	2.683		male	5.42	4.279		male	3.202	2.311
male	5.501	4.748		male	3.217	2.975		male	5.501	4.619		male	3.217	2.979
male	5.505	5.252		male	3.217	4.345		male	5.505	4.89		male	3.217	4.056
male	5.517	4.081		male	3.217	4.368		male	5.517	4.063		male	3.217	4.133
male	5.97	6.911		male	3.233	3.523		male	5.97	6.588		male	3.233	3.5
				male	3.233	4.111						male	3.233	3.87
				male	3.233	4.3						male	3.233	4.282
				male	3.233	6.831						male	3.233	6.488
				male	3.248	5.11						male	3.248	4.566
				male	3.263	3.024						male	3.263	3.196
				male	3.263	3.282						male	3.263	3.323
				male	3.263	4.33						male	3.263	4.283
				male	3.278	3.46						male	3.278	3.489
				male	3.278	4.751						male	3.278	4.363
				male	3.293	4.691						male	3.293	4.439
				male	3.35	3.171						male	3.35	3.041
				male	3.35	4.508						male	3.35	4.81
				male	3.35	5.694						male	3.35	5.187
				male	3.379	3.306						male	3.379	3.222
				male	3.379	3.671						male	3.379	3.53
				male	3.42	2.978						male	3.42	3.078
				male	3.42	3.616						male	3.42	4.048
				male	3.42	4.663						male	3.42	4.867
				male	3.433	4.059						male	3.433	3.799
				male	3.433	4.074						male	3.433	3.96
				male	3.485	3.544						male	3.485	3.237
				male	3.485	4.804						male	3.485	4.922
				male	3.524	3.872						male	3.524	3.792
				male	3.536	3.005						male	3.536	2.753
				male	3.536	4.18						male	3.536	4.084
				male	3.561	3.992						male	3.561	4.046
				male	3.561	4.729						male	3.561	4.415
				male	3.573	3.096						male	3.573	3.16
				male	3.597	4.416						male	3.597	4.138
				male	3.609	4.196						male	3.609	3.992
				male	3.621	3.206						male	3.621	3.422
				male	3.621	3.715						male	3.621	3.845
				male	3.678	3.569						male	3.678	3.356
				male	3.678	4.187						male	3.678	3.907
				male	3.678	4.381						male	3.678	4.185
				male	3.689	4.68						male	3.689	4.467
				male	3.711	2.983						male	3.711	3.139
				male	3.722	3.891						male	3.722	4.124
				male	3.744	3.143						male	3.744	3.18
				male	3.766	4.623						male	3.766	4.534
				male	3.766	6.236						male	3.766	5.94
				male	3.766	9.797						male	3.766	7.213
				male	3.797	4.565						male	3.797	4.216
				male	3.838	4.512						male	3.838	4.254
				male	3.858	2.696						male	3.858	2.711
				male	3.858	4.096						male	3.858	4.061
				male	3.868	4.3						male	3.868	4.016
				male	3.868	5.075						male	3.868	4.42
				male	3.888	4.469						male	3.888	4.273
				male	3.907	2.887						male	3.907	2.944
				male	3.907	5.159						male	3.907	5.288
				male	3.926	5.48						male	3.926	5.203
				male	3.926	5.817						male	3.926	5.348
				male	3.935	4.556						male	3.935	4.252
				male	3.945	4.109						male	3.945	3.849
				male	3.945	4.229						male	3.945	3.916
				male	3.945	4.308						male	3.945	4.137
				male	3.945	4.313						male	3.945	4.232
				male	3.945	4.671						male	3.945	4.47
				male	3.945	4.902						male	3.945	4.559
				male	3.963	4.655						male	3.963	4.192
				male	3.963	4.733						male	3.963	4.682
				male	3.991	2.923						male	3.991	2.92
				male	3.991	4.231						male	3.991	4.279
				male	4.009	4.374						male	4.009	4.296
				male	4.018	3.191						male	4.018	3.366
				male	4.018	4.3						male	4.018	3.926
				male	4.036	5.633						male	4.036	5.171
				male	4.053	3.219						male	4.053	3.285
				male	4.062	3.251						male	4.062	3.298
				male	4.062	4.3						male	4.062	3.923
				male	4.087	9.816						male	4.087	7.495
				male	4.138	3.423						male	4.138	3.538
				male	4.138	4.241						male	4.138	4.15
				male	4.154	4.362						male	4.154	4.37
				male	4.178	4.869						male	4.178	4.755
				male	4.202	4.37						male	4.202	4.587
				male	4.202	5.084						male	4.202	5.225
				male	4.209	5.264						male	4.209	4.682
				male	4.217	4.934						male	4.217	4.641
				male	4.233	4.392						male	4.233	4.792
				male	4.24	6.028						male	4.24	5.57
				male	4.248	5.602						male	4.248	4.847
				male	4.278	4.23						male	4.278	4.099
				male	4.293	4.797						male	4.293	4.21
				male	4.3	4.421						male	4.3	3.894
				male	4.307	3.531						male	4.307	3.499
				male	4.307	7.391						male	4.307	5.572
				male	4.336	4.465						male	4.336	4.456
				male	4.365	4.382						male	4.365	4.434
				male	4.372	5.453						male	4.372	4.927
				male	4.379	3.257						male	4.379	3.307
				male	4.385	4.577						male	4.385	4.502
				male	4.399	4.827						male	4.399	4.729
				male	4.42	4.164						male	4.42	3.777
				male	4.42	4.171						male	4.42	3.975
				male	4.426	4.696						male	4.426	4.646
				male	4.433	4.099						male	4.433	4.543
				male	4.44	5.904						male	4.44	5.567
				male	4.485	3.98						male	4.485	4.323
				male	4.492	4.329						male	4.492	4.551
				male	4.561	4.241						male	4.561	4.253
				male	4.567	4.282						male	4.567	4.35
				male	4.579	6.684						male	4.579	6.32
				male	4.591	5.618						male	4.591	5.228
				male	4.597	8.166						male	4.597	6.399
				male	4.603	6.064						male	4.603	6.126
				male	4.609	6.216						male	4.609	5.184
				male	4.626	4.561						male	4.626	4.203
				male	4.632	6.408						male	4.632	6.146
				male	4.65	3.941						male	4.65	4.157
				male	4.65	5.943						male	4.65	5.126
				male	4.661	5.326						male	4.661	5.008
				male	4.667	4.017						male	4.667	3.798
				male	4.684	6.873						male	4.684	5.477
				male	4.695	4.904						male	4.695	4.798
				male	4.75	4.852						male	4.75	4.71
				male	4.755	5.168						male	4.755	5.063
				male	4.76	4.152						male	4.76	3.915
				male	4.766	4.048						male	4.766	4.329
				male	4.797	4.107						male	4.797	4.14
				male	4.807	4.631						male	4.807	4.334
				male	4.828	6.403						male	4.828	6.246
				male	4.902	3.284						male	4.902	3.636
				male	4.916	5.915						male	4.916	5.182
				male	4.916	7.623						male	4.916	6.297
				male	4.954	5.677						male	4.954	5.487
				male	4.982	5.458						male	4.982	5.312
				male	4.995	4.201						male	4.995	4.446
				male	5.027	6.209						male	5.027	5.963
				male	5.036	4.44						male	5.036	4.967
				male	5.062	4.567						male	5.062	4.521
				male	5.062	5.971						male	5.062	6.031
				male	5.07	4.524						male	5.07	4.594
				male	5.083	3.83						male	5.083	4.129
				male	5.096	4.543						male	5.096	4.749
				male	5.096	6.46						male	5.096	5.746
				male	5.104	7.415						male	5.104	5.824
				male	5.154	4.244						male	5.154	4.055
				male	5.154	5.058						male	5.154	5.015
				male	5.154	8.337						male	5.154	6.809
				male	5.194	5.44						male	5.194	5.27
				male	5.354	4.572						male	5.354	4.45
				male	5.446	5.17						male	5.446	5.202

## Sheet: Figure 7b
AD#4 (male)				AD#5 (male)
Time (month)	Observed severity	Predicted severity		Time (month)	Observed severity	Predicted severity
0	4.561	4.253		0	5.096	5.746
1	4.567	4.35		1	4.916	6.297
3	4.154	4.37		2	4.684	5.477
4	5.062	4.521		4	4.609	5.184
5	5.446	5.202		6	4.597	6.399
6	4.695	4.798		7	5.154	6.809
7	4.336	4.456		8	5.104	5.824
8	3.722	4.124		9	4.307	5.572
9	3.858	4.061		10	4.087	7.495
10	3.379	3.53		11	3.766	7.213
11	3.263	4.283

## Sheet: Figure 8g
AD#5 (male)	Month	log2(EASI.total+1)	pModu07	pModu09	Lymphocyte	Neutrophil	WBC
	0	5.096	1.06	0.773	-0.713	0.61	-0.669
	1.4	4.916	0.843	1.502	-1.642	1.217	0.183
	2.1	4.684	0.855	0.896	-1.465	1.52	-0.122
	4	4.609	1.21	1.02	-1.568	1.217	0.122
	5.6	4.597	1.949	1.878	-2.011	1.47	0.061
	6.8	5.154	1.867	1.897	-2.129	1.723	0.73
	7.7	5.104	2.058	1.53	-2.055	1.571	0.548
	8.6	4.307	1.694	1.8	-2.011	1.546	0.669
	10.3	4.087	1.763	1.718	-1.716	1.52	0.609
	11.4	3.766	1.558	0.932	-1.568	1.394	0.304
AD#6 (male)	Month	log2(EASI.total+1)	pModu07	pModu09	Lymphocyte	Neutrophil	WBC
	0	5.07	1.474	1.531	-1.347	1.065	-1.582
	0.9	4.755	0.844	1.352	-1.273	0.597	-1.399
	2.1	4.982	1.991	1.449	-1.937	1.533	-0.547
	4	4.954	2.304	2.404	-2.262	1.533	-0.365
	5.1	5.027	2.599	2.424	-2.35	1.47	-0.304
	7.2	5.194	1.946	2.133	-2.085	1.255	-0.913
	8.2	5.154	1.792	1.866	-1.671	1.305	-1.217
	8.6	4.603	2.537	2.338	-2.335	1.634	-0.913
	10.3	4.202	1.864	1.607	-2.099	1.685	-0.973
	11.2	3.926	2.693	1.79	-2.173	2.077	-0.608
AD#7 (male)	Month	log2(EASI.total+1)	pModu07	pModu09	Lymphocyte	Neutrophil	WBC
	0	5.062	0.945	1.033	-1.067	1.47	1.4
	0.9	3.621	-0.119	-0.752	1.958	-1.944	0.061
	2.1	4.797	-1.14	-1.086	1.382	-1.097	1.521
	5.1	5.354	0.523	0.158	-0.653	1.116	2.069
	6.8	5.154	1.137	0.391	-0.299	0.888	2.677
	7.7	5.096	0.682	0.243	0.423	-0.515	1.582
	8.6	4.278	1.687	1.889	-1.273	1.533	2.799
	9.1	3.433	0.497	0.576	0.409	-0.225	1.217
	10.7	3.104	0.973	0.406	0.512	0.054	0.609
AD#8 (male)	Month	log2(EASI.total+1)	pModu07	pModu09	Lymphocyte	Neutrophil	WBC
	0	4.426	-0.578	-0.497	-0.196	0.534	0.244
	0.9	4.42	-0.21	0.295	-0.24	0.129	0.365
	2.1	4.807	1.356	1.671	-1.376	1.179	1.582
	4	3.561	1.542	1.403	-0.152	0.635	1.643
	5.1	3.561	0.822	0.657	-0.786	1.002	-0.304
	6.3	4.916	0.191	0.32	-2.173	2.848	1.095
	7.2	4.75	1.755	1.591	-0.624	0.534	0.426
	8.2	4.365	0.8	1.402	-0.403	0.61	0
	8.6	4.217	1.532	1.621	-0.772	0.547	-0.304
AD#9 (male)	Month	log2(EASI.total+1)	pModu07	pModu09	Lymphocyte	Neutrophil	WBC
	0	3.945	0.107	0.959	-0.801	0.117	-0.304
	1.2	3.945	-0.597	-0.275	-0.624	-0.022	-0.122
	3	2.807	0.541	0.654	-1.008	0.534	-0.426
	4.2	3.018	-0.47	-0.469	-0.772	0.306	-0.426
	5.1	2.678	0.119	0.534	-1.229	0.61	0.061
	6.3	3.597	0.675	0.657	-0.816	0.054	0.304
	7.2	3.278	0.339	0.384	-1.052	0.117	0.487
	8.2	3.217	0.416	0.638	-0.904	0.281	-0.547
	9.3	2.926	1.003	0.891	-1.347	0.913	-0.426
	10.3	2.655	0.793	1.071	-0.713	0.028	-0.182
	11.2	2.963	0.866	0.83	-0.89	0.408	-0.304
AD#10 (female)	Month	log2(EASI.total+1)	pModu07	pModu09	Lymphocyte	Neutrophil	WBC
	0	1	-0.4	-0.458	0.984	-0.225	-0.669
	1.2	0.585	0.031	-0.46	0.91	-0.528	-1.034
	3.3	0.379	0.034	-0.251	-0.388	1.331	0.791
	4.7	0.263	-1.057	-0.442	1.058	-0.617	-0.791
	5.8	0.138	0.041	-0.492	1.338	-0.996	-1.095
	6.8	0.138	-0.248	0.259	1.309	-0.743	-1.095
	7.7	0.138	-1.568	-1.218	1.073	-0.553	-0.608
	8.9	0.263	0.215	0.453	0.114	0.37	0.426
	10.3	0.263	0.583	1.043	-0.004	0.471	0.122
	11.9	1.07	-0.223	-0.224	0.483	-0.225	-0.913

## Sheet: Figure S3
Patient's sex	EASI (Total)
female	33
female	31.8
female	31.6
female	29.7
female	29.6
female	28.4
female	20.8
female	20
female	18.9
female	17.8
female	16.3
female	16.2
female	15.1
female	15
female	11.3
female	10.1
female	8.8
female	8.8
female	8.2
female	7.4
female	7.4
female	6.9
female	5.8
female	5.2
female	4.4
female	3.4
female	2.7
female	2.7
female	2.2
female	1.4
male	44.4
male	44.3
male	41.8
male	40.4
male	39.9
male	39.6
male	37.2
male	36.5
male	35.2
male	33
male	31.2
male	30.3
male	30
male	29.9
male	29.5
male	29.2
male	28.9
male	28.4
male	27.3
male	26
male	25
male	25
male	24.7
male	24.6
male	24.4
male	24.3
male	23.4
male	21.9
male	21.9
male	21.5
male	21.5
male	21.3
male	21
male	20.8
male	20.7
male	20.7
male	20.5
male	20.1
male	20
male	19.6
male	19.4
male	18.6
male	18.4
male	18.4
male	16.7
male	15.9
male	15.9
male	15.7
male	15.5
male	15.4
male	15.2
male	15.1
male	14.9
male	14.4
male	14.4
male	13.6
male	13.5
male	13.2
male	12.8
male	12.6
male	12.5
male	11.9
male	11.5
male	11.4
male	11.3
male	10.2
male	10
male	9.7
male	9.2
male	9
male	8.8
male	8.4
male	8.4
male	6.4
male	5.5
male	5.4
male	5.4
male	5
male	4.6
male	4.4
male	2.6
male	1.6
male	0.6
male	0.6
male	0.4

## Sheet: Figure S8
Number of connections (cytokine -> receptor)									Number of connections (cytokine -> receptor)
Skin -> PBMC									PBMC -> Skin										Kruskal-Wallis test among AD strata
Healthy control		AD_Mild		AD_Moderate		AD_Severe			Healthy control		AD_Mild		AD_Moderate		AD_Severe				Class	Kruskal-Wallis statistic	p-value
female	17	female	6	female	13	female	25		female	7	female	0	female	6	female	1			Skin -> PBMC	5.448	0.06561
female	11	female	9	female	25	female	49		female	11	female	4	female	6	female	11			PBMC -> Skin	2.61	0.2712
female	7	female	33	female	38	female	7		female	4	female	9	female	4	female	5
female	19	female	14	female	29	female	12		female	11	female	5	female	3	female	6
female	7	female	11	female	12	female	11		female	2	female	1	female	1	female	3
male	15	female	17	female	30	female	32		male	1	female	7	female	7	female	14
male	10	female	11	female	36	male	10		male	7	female	11	female	1	male	6
male	7	female	7	female	14	male	36		male	1	female	4	female	4	male	13
male	4	female	19	female	12	male	25		male	1	female	11	female	7	male	1
male	9	female	7	female	17	male	8		male	3	female	2	female	1	male	3
male	9	female	24	female	7	male	23		male	0	female	7	female	1	male	8
male	14	female	31	female	3	male	15		male	3	female	6	female	4	male	0
male	11	female	11	female	8	male	5		male	2	female	4	female	3	male	2
male	9	male	14	female	17	male	24		male	5	male	3	female	10	male	1
		male	16	female	16	male	4				male	6	female	7	male	0
		male	14	female	17	male	22				male	2	female	1	male	11
		male	5	male	13	male	14				male	3	male	1	male	6
		male	7	male	25	male	39				male	1	male	15	male	2
		male	8	male	19	male	20				male	2	male	1	male	6
		male	12	male	25	male	19				male	0	male	11	male	3
		male	7	male	5	male	12				male	8	male	1	male	4
		male	15	male	7	male	7				male	7	male	0	male	9
		male	6	male	6	male	20				male	6	male	1	male	2
		male	9	male	3	male	31				male	2	male	2	male	2
		male	15	male	16	male	46				male	1	male	0	male	12
		male	10	male	20	male	15				male	7	male	0	male	17
		male	7	male	19	male	9				male	1	male	10	male	0
		male	4	male	24	male	23				male	1	male	2	male	4
		male	9	male	22	male	13				male	3	male	2	male	0
		male	9	male	16	male	40				male	0	male	13	male	3
		male	14	male	34	male	28				male	3	male	0	male	6
		male	11	male	8	male	15				male	2	male	0	male	6
		male	9	male	3	male	13				male	5	male	2	male	21
				male	33								male	1
				male	12								male	0
				male	13								male	1
				male	9								male	3
				male	21								male	1
				male	30								male	5
				male	8								male	0
				male	34								male	8
				male	10								male	15
				male	16								male	7
				male	7								male	0
				male	5								male	3
				male	11								male	1
				male	10								male	0
				male	22								male	10
				male	13								male	7
				male	10								male	21
				male	13								male	7
				male	28								male	2
				male	10								male	0
				male	8								male	6
				male	25								male	4
				male	19								male	7
				male	27								male	2
				male	18								male	2
				male	41								male	6
				male	20								male	1
				male	7								male	4
				male	12								male	6
				male	13								male	0

## Sheet: Figure S9
Variance explained by PCs (skin modules)
	sModu01	sModu02	sModu03	sModu04	sModu05	sModu06	sModu07	sModu08	sModu09	sModu10	sModu11	sModu12	sModu13	sModu14	sModu15	sModu16	sModu17	sModu18	sModu19	sModu20	sModu21
PC1	0.568	0.46	0.563	0.481	0.558	0.575	0.58	0.565	0.501	0.679	0.599	0.531	0.54	0.487	0.57	0.522	0.668	0.622	0.671	0.609	0.484
PC2	0.052	0.03	0.069	0.074	0.067	0.062	0.041	0.078	0.052	0.054	0.035	0.08	0.074	0.122	0.043	0.034	0.051	0.05	0.072	0.079	0.096
PC3	0.029	0.012	0.04	0.039	0.039	0.033	0.035	0.047	0.04	0.033	0.023	0.052	0.05	0.04	0.033	0.031	0.037	0.035	0.036	0.046	0.046
PC4	0.026	0.009	0.034	0.033	0.028	0.028	0.027	0.032	0.033	0.026	0.02	0.048	0.035	0.038	0.029	0.029	0.023	0.032	0.019	0.032	0.033
PC5	0.022	0.007	0.021	0.026	0.019	0.021	0.022	0.027	0.026	0.018	0.018	0.03	0.029	0.035	0.022	0.026	0.021	0.019	0.017	0.018	0.03
PC6	0.016	0.007	0.014	0.02	0.015	0.019	0.017	0.024	0.02	0.012	0.013	0.023	0.024	0.022	0.021	0.023	0.014	0.016	0.012	0.017	0.024
PC7	0.014	0.007	0.01	0.019	0.012	0.018	0.017	0.017	0.017	0.011	0.012	0.021	0.015	0.019	0.017	0.018	0.014	0.015	0.012	0.015	0.021
PC8	0.013	0.006	0.008	0.017	0.011	0.015	0.012	0.015	0.015	0.01	0.009	0.016	0.014	0.019	0.016	0.016	0.012	0.012	0.01	0.012	0.019
PC9	0.011	0.006	0.008	0.013	0.009	0.012	0.011	0.012	0.014	0.009	0.008	0.015	0.013	0.014	0.016	0.015	0.01	0.01	0.008	0.011	0.019
PC10	0.009	0.006	0.007	0.011	0.008	0.011	0.011	0.011	0.013	0.009	0.007	0.013	0.012	0.012	0.013	0.013	0.008	0.009	0.008	0.011	0.016
PC11	0.008	0.006	0.006	0.01	0.006	0.009	0.009	0.01	0.01	0.007	0.007	0.01	0.01	0.011	0.012	0.012	0.008	0.009	0.007	0.009	0.014
PC12	0.007	0.006	0.006	0.009	0.006	0.009	0.008	0.008	0.009	0.006	0.006	0.008	0.008	0.008	0.011	0.01	0.007	0.008	0.006	0.008	0.013
PC13	0.006	0.006	0.005	0.008	0.006	0.008	0.008	0.007	0.008	0.005	0.006	0.007	0.008	0.007	0.01	0.009	0.006	0.007	0.005	0.007	0.012
PC14	0.006	0.005	0.005	0.008	0.006	0.007	0.007	0.006	0.007	0.005	0.006	0.006	0.007	0.007	0.009	0.009	0.006	0.007	0.005	0.007	0.011
PC15	0.005	0.005	0.005	0.006	0.005	0.006	0.007	0.006	0.007	0.005	0.005	0.006	0.006	0.007	0.008	0.008	0.005	0.006	0.005	0.006	0.01
PC16	0.005	0.005	0.004	0.006	0.005	0.005	0.006	0.005	0.006	0.004	0.005	0.005	0.006	0.006	0.008	0.008	0.004	0.006	0.005	0.006	0.01
PC17	0.005	0.005	0.004	0.006	0.005	0.005	0.006	0.005	0.006	0.004	0.005	0.005	0.006	0.005	0.006	0.008	0.004	0.005	0.004	0.006	0.009
PC18	0.004	0.005	0.004	0.005	0.004	0.004	0.005	0.004	0.006	0.004	0.004	0.005	0.005	0.005	0.006	0.007	0.004	0.005	0.004	0.005	0.008
PC19	0.004	0.005	0.004	0.005	0.004	0.004	0.005	0.004	0.005	0.004	0.004	0.004	0.005	0.005	0.006	0.007	0.004	0.005	0.004	0.005	0.008
PC20	0.003	0.005	0.003	0.004	0.004	0.004	0.005	0.004	0.005	0.003	0.004	0.004	0.004	0.005	0.005	0.006	0.003	0.005	0.004	0.005	0.008
Variance explained by PCs (PBMC modules)
	pModu01	pModu02	pModu03	pModu04	pModu05	pModu06	pModu07	pModu08	pModu09	pModu10	pModu11	pModu12	pModu13	pModu14	pModu15
PC1	0.598	0.566	0.692	0.629	0.582	0.515	0.79	0.706	0.781	0.651	0.552	0.621	0.69	0.936	0.683
PC2	0.034	0.076	0.023	0.032	0.068	0.084	0.021	0.022	0.03	0.064	0.044	0.049	0.032	0.013	0.022
PC3	0.029	0.034	0.019	0.021	0.036	0.026	0.014	0.021	0.021	0.026	0.03	0.025	0.021	0.008	0.02
PC4	0.019	0.024	0.014	0.018	0.028	0.023	0.011	0.015	0.012	0.021	0.023	0.021	0.017	0.004	0.017
PC5	0.016	0.014	0.011	0.015	0.02	0.019	0.011	0.013	0.009	0.018	0.021	0.018	0.016	0.003	0.014
PC6	0.013	0.013	0.009	0.013	0.016	0.014	0.009	0.012	0.008	0.017	0.018	0.016	0.013	0.003	0.013
PC7	0.01	0.012	0.008	0.008	0.012	0.012	0.008	0.011	0.007	0.013	0.017	0.013	0.012	0.002	0.012
PC8	0.009	0.01	0.007	0.007	0.011	0.012	0.007	0.009	0.006	0.01	0.015	0.012	0.011	0.002	0.011
PC9	0.008	0.009	0.006	0.006	0.01	0.011	0.006	0.009	0.006	0.009	0.014	0.011	0.01	0.002	0.011
PC10	0.008	0.008	0.005	0.006	0.009	0.01	0.005	0.007	0.005	0.008	0.013	0.011	0.009	0.002	0.011
PC11	0.007	0.007	0.005	0.005	0.009	0.009	0.005	0.007	0.005	0.008	0.013	0.01	0.009	0.001	0.01
PC12	0.006	0.007	0.005	0.005	0.008	0.007	0.004	0.007	0.005	0.007	0.012	0.009	0.008	0.001	0.009
PC13	0.006	0.006	0.005	0.005	0.007	0.007	0.004	0.006	0.004	0.007	0.011	0.009	0.008	0.001	0.009
PC14	0.006	0.006	0.004	0.005	0.006	0.007	0.004	0.006	0.004	0.006	0.01	0.008	0.007	0.001	0.008
PC15	0.005	0.006	0.004	0.004	0.006	0.006	0.004	0.006	0.004	0.006	0.01	0.008	0.007	0.001	0.008
PC16	0.005	0.005	0.004	0.004	0.006	0.006	0.004	0.005	0.004	0.006	0.009	0.008	0.006	0.001	0.008
PC17	0.005	0.005	0.004	0.004	0.006	0.006	0.003	0.005	0.003	0.005	0.009	0.007	0.006	0.001	0.007
PC18	0.005	0.005	0.004	0.004	0.005	0.005	0.003	0.005	0.003	0.005	0.009	0.007	0.006	0.001	0.007
PC19	0.005	0.004	0.003	0.004	0.005	0.005	0.003	0.004	0.003	0.005	0.008	0.007	0.006	0.001	0.007
PC20	0.004	0.004	0.003	0.004	0.005	0.005	0.003	0.004	0.003	0.005	0.008	0.007	0.005	0.001	0.007

## Sheet: Figure S10c
sModu01					sModu02					sModu03					sModu04					sModu05					sModu06					sModu07					sModu08					sModu09					sModu10
Healthy control		AD			Healthy control		AD			Healthy control		AD			Healthy control		AD			Healthy control		AD			Healthy control		AD			Healthy control		AD			Healthy control		AD			Healthy control		AD			Healthy control		AD
female	-3.09165	female	-9.20241		female	18.5425	female	-0.297458		female	18.093	female	-1.08542		female	8.85926	female	3.22366		female	-5.34417	female	1.86877		female	-7.47633	female	-6.15355		female	-6.93567	female	-5.75127		female	-11.2674	female	8.86042		female	9.53611	female	8.67876		female	-18.2529	female	-15.2978
female	-1.98828	female	-10.2739		female	16.5457	female	-6.52651		female	-7.23695	female	-6.04121		female	11.1583	female	3.92175		female	-0.658495	female	-5.2558		female	-8.82396	female	-8.45116		female	-7.11314	female	-6.03877		female	-10.1889	female	4.54924		female	13.8629	female	6.44198		female	-18.9881	female	-13.6587
female	0.411399	female	-8.67252		female	7.17939	female	-12.0239		female	23.244	female	-3.14015		female	15.0911	female	-2.24928		female	-3.75629	female	-11.9528		female	-10.8693	female	-5.05763		female	-4.7342	female	-5.14892		female	-15.5329	female	-6.35119		female	15.9491	female	0.89944		female	-17.3134	female	-4.07742
female	-0.203584	female	35.2155		female	9.77805	female	3.80352		female	26.4098	female	-5.77078		female	1.03409	female	2.7107		female	-5.77295	female	-5.97649		female	-6.73739	female	-7.61609		female	-6.03167	female	-9.05748		female	-14.5829	female	-2.46619		female	2.95209	female	6.97207		female	-15.8508	female	-21.2045
female	-2.7449	female	19.6282		female	11.6474	female	-8.88249		female	19.4311	female	2.14548		female	12.1069	female	2.66742		female	-4.45978	female	-0.7401		female	-7.7316	female	-3.67787		female	-4.99743	female	-4.65928		female	-15.6526	female	8.65065		female	12.6882	female	4.81093		female	-18.6778	female	-12.1781
female	-2.44699	female	-2.43497		female	10.1045	female	2.11298		female	5.87471	female	6.50523		female	6.80837	female	-1.72891		female	-1.27916	female	-12.0315		female	-8.09434	female	-1.62258		female	-7.73563	female	-4.38925		female	-7.67067	female	2.84474		female	9.81917	female	2.10274		female	-19.4295	female	-7.51977
female	-5.62777	female	3.3677		female	10.1155	female	3.9272		female	8.39641	female	6.26063		female	4.88452	female	-12.7158		female	-2.86272	female	2.71706		female	-7.68506	female	5.79477		female	-8.22936	female	0.245682		female	-15.0227	female	-6.68007		female	8.02511	female	-12.3866		female	-18.0708	female	13.2421
female	-5.65774	female	-10.5355		female	18.4729	female	-10.8287		female	-7.93505	female	-13.4606		female	2.7778	female	0.907181		female	-8.43228	female	-5.11751		female	-4.7137	female	-12.2265		female	-7.82557	female	-10.0903		female	-14.0886	female	-7.4089		female	6.18798	female	6.35303		female	-18.2387	female	-16.2679
female	40.517	female	-6.919		female	8.70739	female	5.04567		female	-7.06488	female	9.09996		female	2.67735	female	1.19862		female	-1.59832	female	-1.91958		female	-0.435956	female	-1.35319		female	-4.53029	female	-1.51644		female	-14.3666	female	5.55742		female	4.608	female	-1.57087		female	-12.3911	female	3.84597
female	-2.01038	female	-8.67385		female	8.68326	female	-8.74145		female	-8.989	female	-6.25392		female	-0.783941	female	2.47606		female	-9.56321	female	16.6226		female	-2.49115	female	7.11606		female	-8.09153	female	8.58089		female	-9.29548	female	7.84903		female	5.16252	female	-2.94558		female	-7.44855	female	16.0729
female	0.000947509	female	26.8367		female	11.3989	female	-7.3487		female	0.498154	female	-3.9017		female	6.50763	female	5.99933		female	-9.34958	female	-2.91447		female	-8.48353	female	2.68723		female	-7.92753	female	0.0205801		female	-14.6811	female	1.35826		female	10.8601	female	5.79407		female	-19.7659	female	-10.4284
female	-1.10602	female	-9.09924		female	15.8927	female	3.5055		female	26.8806	female	16.6613		female	6.85	female	-0.263426		female	-7.39164	female	-4.71774		female	-7.29936	female	6.06		female	-5.64529	female	3.75067		female	-11.2109	female	12.4858		female	10.4795	female	-0.430818		female	-18.2493	female	10.7985
female	16.8576	female	-10.9559		female	-6.23258	female	-4.17478		female	-8.21134	female	-10.7629		female	0.622044	female	-8.59611		female	-4.47064	female	2.48163		female	0.76254	female	-0.245044		female	-5.74013	female	-2.48056		female	-13.8619	female	19.3188		female	4.04063	female	-9.00884		female	-4.90011	female	-2.68227
female	5.02576	female	-3.2256		female	6.38978	female	12.1669		female	13.0922	female	8.73016		female	-0.258442	female	4.32883		female	-9.60037	female	9.65207		female	-7.24296	female	-0.615123		female	-9.8325	female	0.614246		female	-13.1438	female	5.57059		female	6.4032	female	3.58906		female	-13.7241	female	2.91646
female	-3.62041	female	-5.91431		female	8.67113	female	-2.29211		female	9.67301	female	19.5486		female	-5.59211	female	-1.79488		female	-8.89108	female	4.52124		female	-6.55757	female	-3.83983		female	-10.1153	female	-0.429753		female	-10.3323	female	14.9784		female	-2.83387	female	-0.338185		female	-18.489	female	-3.13422
male	-6.04102	female	-6.36749		male	4.89758	female	-4.38694		male	-2.22084	female	19.3845		male	5.47618	female	-8.61819		male	-2.28856	female	-0.16582		male	-11.7107	female	13.6486		male	-10.4609	female	14.5656		male	-15.5174	female	8.57114		male	14.2431	female	-11.0842		male	-22.2653	female	20.7737
male	-7.80647	female	-8.10542		male	-0.19499	female	5.66009		male	-2.04327	female	10.7714		male	8.37666	female	-2.61045		male	-6.40205	female	-5.87436		male	-9.6124	female	-5.97421		male	-9.14127	female	-5.50324		male	-12.9245	female	3.31346		male	10.8229	female	1.58193		male	-21.8277	female	2.23483
male	29.6667	female	-12.1665		male	8.16298	female	3.23368		male	10.2531	female	-12.8038		male	-9.10951	female	-6.25384		male	-3.75742	female	8.32223		male	-0.66249	female	18.9824		male	-6.13749	female	16.0254		male	-6.48441	female	21.438		male	-5.28892	female	-12.6044		male	-7.79897	female	18.6151
male	25.5918	female	-6.08186		male	1.90324	female	13.9766		male	-1.15166	female	15.7328		male	-6.50963	female	2.3884		male	8.28376	female	1.47694		male	-5.08089	female	2.2139		male	-7.45593	female	1.43698		male	-13.1079	female	13.5993		male	-1.4273	female	4.91776		male	-13.6283	female	-2.38389
male	-7.19318	female	26.1458		male	-6.17031	female	6.27883		male	-2.03345	female	26.7685		male	6.323	female	7.60653		male	-6.73858	female	0.0863165		male	-9.83847	female	-3.50392		male	-9.67607	female	-5.1604		male	-9.50886	female	-13.9471		male	10.1183	female	13.1292		male	-20.4228	female	-14.9103
male	-3.13891	female	-8.43889		male	-3.6155	female	1.92432		male	25.8223	female	-9.82699		male	-0.351442	female	-7.37729		male	-13.3098	female	0.314445		male	-4.12684	female	8.71118		male	-4.50093	female	4.62172		male	-1.34037	female	11.3365		male	1.73891	female	-8.58079		male	-16.3337	female	11.0587
male	-9.02754	female	24.3244		male	-0.148041	female	-7.50195		male	-7.83507	female	-10.4268		male	-4.11358	female	-7.37542		male	-6.39432	female	15.2425		male	-5.55898	female	0.0984841		male	-9.90119	female	0.377179		male	-1.42426	female	4.03884		male	2.94209	female	-9.06276		male	-20.3049	female	2.20999
male	26.0771	female	-4.06997		male	-2.70464	female	3.81818		male	-4.97431	female	-11.3551		male	-4.29626	female	-0.00148033		male	7.44854	female	10.5197		male	-7.7013	female	1.95671		male	-8.20706	female	2.82734		male	-15.6085	female	-8.35928		male	-1.48821	female	-1.17454		male	-19.0977	female	16.1192
male	43.18	female	-6.43391		male	-5.19769	female	14.0221		male	-1.82807	female	-10.4021		male	-6.71633	female	0.105787		male	-5.76712	female	-0.673964		male	-4.59049	female	-7.38348		male	-8.70794	female	-7.36352		male	-11.5544	female	12.0683		male	0.0679535	female	3.51609		male	-13.3021	female	-14.5023
male	-3.37788	female	28.3562		male	-1.50473	female	-8.63053		male	28.7007	female	-9.59651		male	8.05168	female	-0.204482		male	-6.92466	female	-5.46526		male	-7.98835	female	3.38151		male	-7.90337	female	-2.16145		male	-13.1994	female	0.807935		male	14.9565	female	2.48675		male	-21.7941	female	-3.33124
male	-5.78937	female	9.63884		male	5.24943	female	-12.4818		male	0.255287	female	-11.5695		male	2.80504	female	0.359488		male	-7.64671	female	-6.63105		male	-9.33061	female	9.15761		male	-9.01684	female	4.4662		male	-5.95254	female	-1.37398		male	10.2139	female	-5.92186		male	-21.2234	female	10.6513
male	-7.80462	female	-6.28589		male	0.0490821	female	12.3388		male	-9.31057	female	14.7851		male	2.91106	female	11.6756		male	-1.68146	female	-3.57195		male	-8.91039	female	-8.65582		male	-9.56961	female	-7.79768		male	-1.24597	female	-9.38531		male	7.93939	female	16.6773		male	-22.1856	female	-21.3298
male	-10.0536	female	26.379		male	-7.56778	female	5.01135		male	-11.6162	female	2.2145		male	3.39484	female	1.34566		male	-15.2532	female	-7.5811		male	-5.20163	female	-9.25367		male	-7.58957	female	-9.68776		male	-0.371003	female	-5.90523		male	5.36932	female	7.28876		male	-17.3644	female	-22.0629
male	-2.4251	female	-8.37049		male	10.6215	female	13.645		male	15.8795	female	3.36867		male	-1.68149	female	2.48404		male	-11.1811	female	0.941655		male	-6.79584	female	-9.80605		male	-10.3874	female	-6.67318		male	-13.5849	female	-10.6314		male	1.82719	female	3.46406		male	-18.7268	female	-12.0848
male	47.2136	female	-0.171389		male	-2.77912	female	-3.68031		male	-2.41042	female	-8.68172		male	-3.98042	female	-10.7632		male	-1.16699	female	-6.13937		male	-3.16941	female	0.61509		male	-7.6912	female	-4.19785		male	-12.5305	female	11.4401		male	1.34258	female	-5.87366		male	-13.6507	female	3.07077
male	-6.7169	female	-7.15208		male	-0.963121	female	-5.28356		male	-2.9193	female	4.15019		male	0.915271	female	4.75026		male	-6.23656	female	7.78442		male	-9.52342	female	5.84631		male	-10.2202	female	7.70792		male	-11.8244	female	6.10442		male	6.29477	female	-2.28174		male	-21.0601	female	14.5436
male	-7.68431	female	-12.0387		male	-4.89624	female	-7.77605		male	-4.59449	female	-11.0022		male	-6.32811	female	2.07095		male	-4.9752	female	-3.81846		male	-11.2523	female	5.27972		male	-11.6594	female	2.14256		male	-9.63744	female	4.76672		male	1.04627	female	-1.53332		male	-18.8433	female	-3.82587
male	-8.0218	female	12.7294		male	-1.03756	female	1.80253		male	-10.2229	female	-5.51385		male	-3.65948	female	-4.65884		male	-7.3532	female	6.58285		male	-9.74793	female	-4.19451		male	-12.7073	female	-4.20238		male	-4.68943	female	1.26819		male	5.88247	female	-2.45504		male	-22.5242	female	-4.0531
male	10.015	female	-5.42057		male	-0.796648	female	-7.59039		male	-3.67401	female	22.9106		male	-3.54392	female	6.5004		male	1.92603	female	-6.12031		male	-7.42484	female	-10.7328		male	-9.48378	female	-6.42082		male	-10.5342	female	-6.11859		male	1.17594	female	10.4756		male	-12.6651	female	-16.5492
male	5.34231	female	12.328		male	1.21094	female	-0.377299		male	-1.99946	female	27.6091		male	0.69181	female	-1.40686		male	-3.39503	female	2.35345		male	-6.19068	female	-1.54661		male	-9.75172	female	0.160693		male	-13.9056	female	-4.42391		male	7.95174	female	0.725249		male	-19.776	female	-1.47008
male	58.8063	female	-7.75952		male	4.91047	female	-5.33049		male	11.5237	female	-6.25796		male	-14.3235	female	-1.30937		male	-16.0991	female	9.28812		male	3.85017	female	6.27884		male	-6.08709	female	5.4376		male	-4.62874	female	19.924		male	-8.45109	female	-0.153505		male	-12.595	female	11.02
male	52.1684	female	-9.55063		male	-6.20896	female	2.03499		male	-2.90156	female	10.2822		male	-6.15681	female	-1.55067		male	-8.27104	female	-2.25566		male	0.0107652	female	-7.90618		male	-7.72273	female	-6.48169		male	-5.07646	female	11.0742		male	-0.720103	female	2.48986		male	-15.5333	female	-9.31751
male	16.7112	female	-6.2652		male	-4.63912	female	12.9208		male	33.7323	female	14.6667		male	1.80516	female	-13.2852		male	-6.97441	female	-19.0135		male	-8.92863	female	14.1632		male	-7.51562	female	1.92668		male	-11.1179	female	7.18899		male	7.90983	female	-7.44754		male	-13.5873	female	3.13332
male	41.8692	female	-5.91843		male	13.3519	female	15.1387		male	-5.13642	female	-7.16306		male	-0.285574	female	11.2947		male	-7.63122	female	-3.01409		male	-2.09417	female	-7.14545		male	-6.40131	female	-7.31222		male	-4.66927	female	-6.50898		male	3.55351	female	15.7466		male	-14.2789	female	-18.3926
male	22.5107	female	-4.49981		male	-1.35809	female	-3.70184		male	28.8647	female	-13.2732		male	5.29689	female	5.63093		male	-4.69737	female	0.266282		male	-9.13601	female	-6.44972		male	-7.93011	female	-3.32114		male	-12.635	female	0.100225		male	12.6092	female	6.65559		male	-21.4601	female	-8.69404
male	31.0052	female	-11.1027		male	-1.04237	female	-10.8677		male	-3.50764	female	-0.906296		male	1.23998	female	-3.90841		male	-5.90596	female	11.8598		male	-6.64535	female	6.61467		male	-9.49842	female	9.10708		male	-13.6008	female	13.0436		male	8.6744	female	-9.20876		male	-18.5914	female	17.2987
male	-5.7738	female	-7.21495		male	-0.0853885	female	-2.25015		male	5.74108	female	-6.82518		male	3.73484	female	-4.37408		male	-9.48095	female	-4.27099		male	-6.5569	female	15.0669		male	-7.51598	female	11.0099		male	-7.25135	female	6.65475		male	6.97267	female	-11.3836		male	-16.989	female	18.342
male	-1.63176	female	-8.28802		male	5.62422	female	-10.0666		male	3.13028	female	-9.83575		male	-8.92297	female	7.19261		male	-5.37903	female	9.2636		male	-4.16651	female	15.8833		male	-8.00591	female	19.9464		male	-7.28327	female	4.05559		male	-3.46534	female	-9.89227		male	-8.41564	female	18.4488
male	-8.29322	female	-10.4157		male	-1.82346	female	-5.36453		male	-10.0958	female	-10.09		male	7.08576	female	-5.32026		male	-3.61782	female	8.80828		male	-10.3289	female	0.129636		male	-9.64255	female	1.77844		male	-9.49028	female	15.1916		male	12.6232	female	-6.04636		male	-21.6029	female	6.54135
male	26.6826	female	-10.4719		male	1.65712	female	3.48492		male	15.5685	female	-14.1978		male	0.237481	female	-8.32471		male	-12.274	female	8.16744		male	-5.09367	female	-0.834154		male	-10.2107	female	1.45663		male	-14.0669	female	9.28701		male	10.2466	female	-6.00811		male	-20.2631	female	2.2783
male	-6.14285	female	-8.14531		male	3.11422	female	11.338		male	12.8602	female	-0.604585		male	1.35748	female	-2.57731		male	-5.61963	female	-8.55961		male	-10.8284	female	-5.73035		male	-10.3661	female	-6.93014		male	-7.67551	female	10.4745		male	9.06125	female	2.24057		male	-23.5818	female	-17.6171
male	52.8036	female	-10.05		male	-3.13422	female	-4.64026		male	17.5422	female	-10.4443		male	-8.60413	female	0.697725		male	-3.22235	female	11.6614		male	-1.5636	female	1.00544		male	-6.11726	female	2.58432		male	-9.69854	female	-1.61125		male	-3.06075	female	-0.0885102		male	-12.7586	female	12.0998
male	24.662	female	-9.96449		male	1.04514	female	-9.0887		male	-9.52772	female	-8.47493		male	-18.3816	female	-8.07179		male	-15.2385	female	-6.78837		male	-2.25545	female	19.7957		male	-11.3571	female	11.7088		male	-10.3417	female	-2.65126		male	-13.291	female	-13.716		male	-14.1486	female	20.1129
male	43.0121	female	1.71387		male	-4.11183	female	10.1313		male	-2.09463	female	-9.85486		male	-3.06558	female	-1.94912		male	-3.73345	female	11.8622		male	-4.52632	female	-2.05123		male	-9.16747	female	0.133229		male	-13.9278	female	-7.35478		male	0.863136	female	-5.96052		male	-18.7789	female	-5.95712
male	37.0887	female	-5.71881		male	-2.17717	female	-15.1377		male	-3.79453	female	-10.6005		male	-8.11842	female	-5.23284		male	-4.38395	female	-5.21663		male	-3.78072	female	0.625607		male	-9.66503	female	-4.02778		male	-8.38521	female	17.0385		male	-1.68224	female	-0.601365		male	-11.0296	female	-6.02814
male	-3.9319	female	-5.77488		male	-0.448937	female	-3.65923		male	-6.08656	female	-10.961		male	0.431022	female	13.7515		male	-6.04996	female	0.365881		male	-9.56442	female	-6.83341		male	-10.4242	female	-2.12267		male	-12.2511	female	-4.8118		male	6.3848	female	12.469		male	-20.3972	female	-8.07518
male	57.0004	female	-6.63658		male	-4.18124	female	-8.22932		male	-2.58567	female	-7.20528		male	-7.23965	female	8.36919		male	-5.21147	female	11.2284		male	0.373067	female	-0.464767		male	-6.69151	female	2.0032		male	-9.96662	female	1.13964		male	-1.87105	female	7.67025		male	-12.8368	female	-6.59407
male	-7.66532	female	21.1108		male	1.95856	female	-5.3109		male	-9.78797	female	-9.29464		male	8.13256	female	-6.40155		male	-3.41895	female	-9.16248		male	-12.1958	female	6.57085		male	-10.3258	female	-0.612825		male	-12.387	female	2.61802		male	14.7246	female	0.0130705		male	-24.2951	female	2.52691
male	-5.9496	female	-11.1464		male	-2.34234	female	-5.67301		male	-5.84717	female	-7.42599		male	6.77307	female	-6.29508		male	-6.33086	female	-9.29271		male	-9.79626	female	9.74045		male	-10.2967	female	2.81824		male	-14.7121	female	6.88743		male	13.1124	female	-7.11452		male	-21.4139	female	8.1945
male	-7.72518	female	-9.56253		male	2.70094	female	9.01409		male	-9.19977	female	-10.4518		male	4.96068	female	2.52217		male	-8.97177	female	4.62568		male	-9.89361	female	-1.91957		male	-10.8743	female	0.901619		male	-7.98571	female	14.8233		male	12.3778	female	3.55259		male	-23.1552	female	-0.863457
		female	-2.39619				female	-9.30527				female	-11.4137				female	6.04829				female	18.3259				female	2.55641				female	10.2013				female	9.14151				female	3.66871				female	11.5604
		female	-8.96018				female	-7.72516				female	-14.5163				female	-9.52261				female	15.3756				female	10.1739				female	16.4857				female	25.485				female	-13.0897				female	20.6442
		female	-8.7312				female	16.175				female	-10.6949				female	-4.19111				female	-11.6777				female	-7.69798				female	-11.0743				female	-3.92442				female	0.682501				female	-19.5275
		female	-7.81878				female	20.4779				female	6.66096				female	-0.357748				female	4.90676				female	4.52657				female	3.18637				female	4.6193				female	-3.79647				female	5.15621
		male	27.8042				male	-10.0153				male	-8.58167				male	4.49822				male	12.4436				male	1.73439				male	3.77217				male	0.71376				male	-0.0149892				male	3.12921
		male	-8.35566				male	-6.12282				male	8.37472				male	-11.4769				male	-15.5431				male	-0.546376				male	-4.49981				male	13.8269				male	-6.17273				male	2.10671
		male	-2.824				male	-2.9904				male	14.1668				male	0.14759				male	5.4021				male	13.4702				male	13.0432				male	-0.173886				male	-11.1658				male	19.5363
		male	37.0682				male	-5.21405				male	-7.61144				male	-11.5351				male	-8.565				male	0.0879537				male	-4.5812				male	8.17793				male	-10.3114				male	5.8814
		male	-8.97564				male	-9.6183				male	-11.4046				male	10.2932				male	5.82571				male	-2.24184				male	3.33243				male	-0.466901				male	8.50302				male	1.93748
		male	-5.98004				male	-1.01641				male	4.74565				male	5.77936				male	-5.55509				male	-8.46355				male	-3.85683				male	-15.1967				male	5.56154				male	-2.33223
		male	-10.3068				male	-8.04238				male	-13.8553				male	-3.52473				male	15.4226				male	-0.560055				male	4.80941				male	5.6825				male	-9.35463				male	12.5842
		male	18.8243				male	-4.1953				male	10.117				male	0.0824099				male	-0.938515				male	-1.1386				male	0.0979389				male	0.0832329				male	-2.2436				male	-2.65782
		male	25.5505				male	-4.96193				male	-7.38579				male	2.65223				male	11.0421				male	-0.279568				male	0.763431				male	-12.827				male	1.53611				male	-3.37822
		male	-9.12953				male	-1.42073				male	-12.3516				male	-8.61459				male	-2.99768				male	12.007				male	4.8741				male	12.5738				male	-5.54522				male	18.5066
		male	-9.52161				male	-2.81791				male	12.1621				male	-7.60569				male	0.299953				male	2.87154				male	-0.565172				male	3.21883				male	-3.45161				male	12.7415
		male	26.4078				male	12.1937				male	9.41503				male	-15.2124				male	-7.32679				male	-0.373491				male	-5.60364				male	6.66038				male	-11.6697				male	7.15335
		male	-7.76356				male	10.306				male	9.47111				male	-9.15259				male	-14.9125				male	-6.90238				male	-10.9818				male	8.81586				male	-1.95641				male	-18.3696
		male	-7.23386				male	8.62891				male	-9.96423				male	10.3151				male	12.2228				male	1.33563				male	5.73747				male	-5.24972				male	-0.780746				male	6.5948
		male	-8.94956				male	2.70964				male	-1.96604				male	-7.60155				male	-4.36397				male	-3.59696				male	-5.65306				male	-4.15068				male	-8.49209				male	-2.10353
		male	-10.1111				male	19.2012				male	-10.7251				male	-4.03554				male	10.6099				male	-4.94523				male	0.129385				male	7.46841				male	-0.36066				male	-6.52101
		male	-13.9632				male	-10.9742				male	-14.0674				male	-6.74471				male	1.05743				male	-3.60387				male	-3.13688				male	9.35967				male	-7.66805				male	-2.47218
		male	-10.6365				male	-3.23892				male	3.30215				male	-5.31228				male	-6.00533				male	9.86475				male	2.79204				male	-7.67227				male	-8.65419				male	7.77788
		male	-7.13205				male	-4.89829				male	12.5335				male	-5.9442				male	-4.07228				male	1.7155				male	-2.40502				male	15.9125				male	-4.97578				male	4.96694
		male	-6.84844				male	-4.79987				male	3.49091				male	1.43962				male	2.96228				male	12.8811				male	13.2222				male	-1.25495				male	-7.16269				male	24.0752
		male	3.46659				male	6.21122				male	-4.95344				male	-1.32758				male	-10.6022				male	-4.85029				male	-1.25637				male	4.86611				male	0.596773				male	-1.6125
		male	-9.93371				male	-4.62149				male	-13.3911				male	3.21022				male	6.25326				male	4.69892				male	7.06828				male	1.74961				male	1.09456				male	6.18234
		male	-6.56082				male	-6.42885				male	-5.75126				male	-6.17847				male	-0.464161				male	4.02927				male	1.69304				male	2.10152				male	-11.8394				male	5.57977
		male	-1.36203				male	0.581751				male	8.27742				male	0.570447				male	2.73132				male	-0.943936				male	-0.680193				male	6.62002				male	3.31446				male	9.94945
		male	-6.16466				male	8.62034				male	2.28855				male	0.379408				male	10.5535				male	10.7497				male	12.5529				male	15.5885				male	-1.595				male	21.0908
		male	-0.961389				male	5.86588				male	14.8827				male	1.02274				male	19.7431				male	-3.73974				male	-0.160275				male	-7.53047				male	0.454107				male	-1.75464
		male	-9.11792				male	-12.6466				male	-10.3755				male	-0.241018				male	4.96991				male	-1.85037				male	-1.07967				male	11.4081				male	0.659632				male	-0.911432
		male	-10.1697				male	-10.9851				male	-11.8891				male	4.14045				male	6.31975				male	8.44892				male	5.74006				male	-4.854				male	-2.50622				male	10.2837
		male	1.15059				male	-2.84933				male	15.6523				male	3.96356				male	-3.97739				male	-6.45072				male	-4.86946				male	4.50211				male	5.21647				male	-16.518
		male	-9.31853				male	-3.08938				male	-7.16482				male	-5.56142				male	-14.481				male	-3.33202				male	-7.19313				male	-3.46124				male	-1.7361				male	-9.27384
		male	-10.0593				male	-4.02293				male	-11.5531				male	-4.33246				male	-8.77951				male	2.04429				male	-0.354299				male	16.3333				male	-1.62126				male	10.0931
		male	-8.18601				male	7.81649				male	-4.61469				male	13.8298				male	-0.857551				male	4.40477				male	3.77036				male	-6.10989				male	13.4023				male	-12.5831
		male	-8.26927				male	4.08047				male	-9.76191				male	0.399941				male	-6.40831				male	-6.43931				male	-7.54008				male	-2.68831				male	3.49818				male	-5.49306
		male	-9.23376				male	0.460684				male	-8.32888				male	0.566828				male	9.27027				male	-5.12496				male	-4.19177				male	-13.6421				male	4.11539				male	6.05988
		male	-6.8089				male	-8.19558				male	19.056				male	3.67511				male	12.6861				male	1.47349				male	10.1138				male	9.05508				male	-0.610283				male	13.1028
		male	-3.76688				male	-5.64307				male	-8.43385				male	5.0175				male	12.2736				male	12.0346				male	18.7509				male	2.65039				male	-8.49507				male	16.2542
		male	-7.61452				male	3.79167				male	9.6613				male	-10.8739				male	-5.80903				male	7.46602				male	4.65924				male	19.3806				male	-9.41519				male	19.6115
		male	-10.6645				male	-5.22393				male	-11.4568				male	-9.7935				male	-12.8938				male	-3.58791				male	-8.84643				male	10.3308				male	-5.1931				male	-16.2047
		male	-7.38456				male	-2.44829				male	15.497				male	7.88758				male	2.11465				male	-1.19436				male	2.90854				male	-9.08079				male	3.02578				male	12.2042
		male	-8.76815				male	1.18336				male	22.135				male	0.869608				male	-9.11056				male	-6.73568				male	-3.8788				male	3.44911				male	6.08342				male	-14.8784
		male	-4.60049				male	7.21399				male	-3.43305				male	-3.67985				male	-21.3156				male	-7.11887				male	-12.0222				male	-5.07544				male	3.79509				male	-21.0989
		male	-9.4466				male	-7.26241				male	2.69				male	6.06252				male	0.865803				male	-4.07902				male	1.87994				male	3.76457				male	6.70814				male	1.62023
		male	-9.00832				male	-1.7987				male	-7.17526				male	-2.28638				male	1.19007				male	1.66234				male	2.12678				male	9.46831				male	-3.7482				male	17.548
		male	43.1304				male	-0.374225				male	32.3391				male	-2.03516				male	-2.87671				male	8.66543				male	10.0819				male	0.581002				male	-7.25585				male	4.32459
		male	-9.57975				male	-3.16048				male	-6.50652				male	-7.4357				male	5.28235				male	15.3879				male	10.6509				male	9.1993				male	-11.345				male	16.0898
		male	-4.23827				male	4.37182				male	-3.183				male	-0.0870395				male	2.95469				male	11.0039				male	11.8268				male	19.1677				male	-4.80655				male	22.9438
		male	25.6401				male	-7.1538				male	-8.56866				male	-7.48279				male	-1.58829				male	-1.82437				male	-2.42856				male	3.66124				male	-9.73769				male	0.615171
		male	-8.53269				male	-4.9124				male	-4.48976				male	-3.82939				male	2.77719				male	5.78628				male	2.59716				male	12.1497				male	-4.9144				male	15.2388
		male	-4.59502				male	18.0814				male	-6.64515				male	9.1074				male	-0.953686				male	-10.9556				male	-4.81731				male	-15.6989				male	11.141				male	-14.1563
		male	-7.18932				male	-4.02204				male	-8.97615				male	16.219				male	7.79709				male	-5.03626				male	-0.0495334				male	-6.42466				male	8.23312				male	-0.075951
		male	-6.77635				male	4.6				male	-4.63703				male	6.77473				male	10.7235				male	-5.87468				male	-3.145				male	-1.40094				male	10.9282				male	-11.1115
		male	-8.02808				male	-2.08532				male	16.7529				male	4.34102				male	-2.34299				male	13.1312				male	14.7878				male	4.24805				male	-6.66586				male	14.1693
		male	-5.42375				male	13.7707				male	13.7497				male	22.2484				male	28.4988				male	-0.0335791				male	24.0231				male	-1.33605				male	0.524346				male	-8.14162
		male	11.8723				male	-2.19065				male	-4.37954				male	5.46485				male	4.55115				male	-2.43361				male	1.52544				male	8.18965				male	4.55311				male	8.14293
		male	-11.6704				male	-8.76266				male	1.88809				male	-4.52395				male	6.58261				male	15.3574				male	13.3689				male	8.74353				male	-6.95143				male	24.4412
		male	-6.43442				male	4.31235				male	6.52038				male	-4.78177				male	-8.72957				male	1.1017				male	-4.15184				male	0.00459775				male	-4.12836				male	4.16249
		male	26.9689				male	-10.5736				male	9.70455				male	-2.25914				male	7.11794				male	10.8653				male	11.0742				male	5.62026				male	-7.21055				male	15.1802
		male	-1.51507				male	-3.39963				male	19.4529				male	10.8913				male	19.561				male	8.06708				male	12.1021				male	-0.134263				male	-5.3008				male	14.2621
		male	-2.78961				male	27.5252				male	28.6654				male	1.97909				male	-11.515				male	-5.5198				male	-5.72469				male	0.117433				male	6.6676				male	-17.0153
		male	35.3358				male	7.69085				male	-4.02909				male	-3.81779				male	-7.56337				male	-4.40021				male	-8.81246				male	-0.0842508				male	0.451409				male	-15.2584
		male	16.2757				male	6.50901				male	-6.45081				male	-1.1972				male	-3.69925				male	0.724729				male	-0.981872				male	2.42466				male	3.27891				male	5.28056
		male	-8.92183				male	-4.82018				male	-10.84				male	5.55134				male	-0.78163				male	13.5709				male	13.9934				male	1.68599				male	-8.90105				male	23.5459
		male	-6.47868				male	15.173				male	-3.83813				male	10.3757				male	3.35985				male	-7.48193				male	-3.2346				male	-8.36436				male	13.5068				male	-6.71414
		male	-5.61795				male	1.96215				male	-2.58062				male	7.03624				male	7.40017				male	4.56523				male	7.41235				male	-6.11086				male	4.8218				male	20.4235
		male	-7.59115				male	3.30124				male	-10.6651				male	5.37988				male	11.2353				male	6.25643				male	8.60049				male	-9.34421				male	-1.37739				male	18.0034
		male	-2.84015				male	-6.88043				male	-4.92138				male	-2.12219				male	-3.58986				male	9.65646				male	3.86477				male	-9.69776				male	-6.35588				male	15.1091
		male	12.6787				male	-13.7966				male	-6.88842				male	-0.71315				male	0.185776				male	3.3415				male	0.401327				male	-9.62646				male	-0.943368				male	4.72797
		male	-11.1414				male	-15.5468				male	-10.7924				male	-2.24384				male	0.212712				male	14.2936				male	11.9752				male	16.6929				male	-6.44343				male	17.3893
		male	-7.37978				male	4.34279				male	1.41985				male	-3.78355				male	-9.15466				male	-8.04195				male	-7.61696				male	7.53796				male	2.75057				male	-12.532
		male	-6.10925				male	-1.82589				male	9.87932				male	0.407799				male	-3.84938				male	2.1978				male	0.96332				male	-4.36942				male	-0.890401				male	7.27423
		male	-7.61706				male	0.294465				male	-12.63				male	-0.135859				male	2.9612				male	-6.06225				male	-2.57323				male	7.13848				male	1.86366				male	-4.17923
		male	-8.07292				male	7.70767				male	7.02726				male	-6.95247				male	-2.04696				male	-4.19594				male	-3.71748				male	-3.93313				male	-5.06089				male	6.10749
		male	-10.4599				male	-14.8991				male	-15.5275				male	0.206641				male	13.9927				male	1.44076				male	3.44052				male	3.96279				male	1.42443				male	11.5773
		male	-8.56795				male	1.59766				male	10.4424				male	-4.3792				male	-2.56472				male	-8.72977				male	-6.4017				male	-14.3617				male	-1.75428				male	-3.44336
		male	-9.84079				male	-6.02348				male	-11.6426				male	11.0068				male	0.839883				male	-6.50473				male	-2.11362				male	-6.61189				male	6.9662				male	-2.45057
		male	-6.23063				male	19.6623				male	-7.84309				male	3.44094				male	10.1457				male	16.3999				male	18.9162				male	1.73456				male	-5.88905				male	17.6392
		male	-7.116				male	1.1334				male	-10.9243				male	-3.6664				male	-9.04189				male	-10.3256				male	-9.00091				male	-15.1964				male	0.231559				male	-8.26628
		male	14.747				male	0.308619				male	-1.50941				male	1.28335				male	19.9101				male	9.81674				male	13.537				male	0.882105				male	-6.65664				male	11.0371
		male	-8.22453				male	-1.69561				male	6.49169				male	3.57367				male	6.75657				male	-8.04559				male	-3.83709				male	-2.4264				male	8.14073				male	0.832849
		male	-7.87438				male	4.19924				male	-5.19982				male	-2.07655				male	12.9452				male	-3.01161				male	-0.0206832				male	-14.3451				male	-3.87325				male	13.028
		male	-10.8729				male	-4.07358				male	-4.94734				male	5.79559				male	4.99782				male	-4.5955				male	-1.57836				male	1.34056				male	8.18405				male	-11.3255
		male	-10.6039				male	-5.11264				male	3.17865				male	-6.70305				male	-8.84926				male	17.0447				male	16.167				male	16.3894				male	-13.1115				male	21.0332
		male	-4.80273				male	6.17323				male	24.2912				male	7.11225				male	-2.85358				male	-8.36481				male	-4.56555				male	-7.3167				male	13.9623				male	-16.2754
		male	-10.6888				male	-1.7284				male	-7.36568				male	1.07811				male	-5.3825				male	13.9239				male	6.12551				male	-3.81712				male	-0.791963				male	8.74425
		male	31.6114				male	-0.166652				male	9.72337				male	-6.36054				male	-7.92805				male	-4.31604				male	-7.14016				male	-8.96517				male	0.963179				male	-10.9345
		male	-8.77803				male	-14.5308				male	-9.30909				male	2.95828				male	10.8837				male	-0.699911				male	2.78092				male	10.5521				male	5.13485				male	6.55866
		male	-8.32763				male	-11.1099				male	-12.618				male	10.4969				male	14.1293				male	5.53628				male	14.2556				male	12.5091				male	6.34552				male	16.6145
		male	32.2623				male	-2.10272				male	-7.0724				male	-2.9813				male	8.3866				male	5.64277				male	5.6781				male	2.3184				male	-6.96289				male	12.4767
		male	-13.0017				male	-2.03843				male	0.926136				male	-5.7738				male	1.84172				male	15.6323				male	12.3901				male	8.79346				male	-10.1628				male	8.18117
		male	-5.03473				male	-5.17804				male	-6.90821				male	9.52833				male	8.11083				male	5.88005				male	8.66996				male	-10.3728				male	5.38003				male	17.4441
		male	-9.73557				male	-5.79404				male	-10.2861				male	4.14856				male	17.3342				male	1.24672				male	4.54465				male	10.047				male	0.858405				male	12.2702
		male	0.51675				male	4.30201				male	38.2421				male	7.37401				male	-11.6117				male	-9.56655				male	-4.79668				male	-5.51102				male	10.4057				male	-20.0057
		male	-7.97919				male	2.6267				male	22.4662				male	-4.65357				male	-1.04862				male	-3.34831				male	-3.19787				male	-15.7878				male	-5.11198				male	-10.4558
		male	-9.04412				male	-3.41556				male	-10.3383				male	0.377032				male	6.0244				male	-1.69115				male	0.0955711				male	-7.48333				male	-0.768839				male	-0.712721
		male	-6.52185				male	3.65978				male	17.2733				male	-10.0573				male	-1.4717				male	8.39678				male	4.35472				male	13.4419				male	-11.4723				male	18.1295
		male	-5.87899				male	-9.5313				male	18.2812				male	9.90635				male	0.603948				male	-6.22984				male	-2.88021				male	-1.51306				male	10.1249				male	-13.0912
		male	-7.89486				male	2.40188				male	2.49245				male	2.75506				male	12.3086				male	-5.33312				male	-2.12084				male	2.81717				male	4.01861				male	-6.35634
		male	-11.6335				male	-3.98944				male	2.58705				male	-0.294807				male	-0.709654				male	3.79641				male	4.32838				male	-12.3556				male	-7.52972				male	11.4557
		male	-7.83626				male	-6.48457				male	-9.46208				male	-13.8151				male	-18.9614				male	-0.496922				male	-7.21288				male	-5.00011				male	-7.77351				male	1.58929
		male	-6.37226				male	-5.69037				male	-11.7181				male	-2.22945				male	-10.4277				male	12.2155				male	8.3581				male	2.26549				male	-10.3115				male	21.7835
		male	-8.89875				male	-2.37151				male	0.126479				male	-0.57454				male	12.345				male	0.394232				male	2.99621				male	11.4484				male	-1.17217				male	15.7848
		male	-12.1417				male	-3.37927				male	-13.8379				male	-2.83958				male	14.3721				male	-0.312971				male	4.60996				male	10.5291				male	-3.33467				male	6.45519
		male	-9.13158				male	-7.36507				male	-13.7839				male	-3.07559				male	-2.09302				male	-6.25238				male	-6.30856				male	13.9635				male	-0.91592				male	-6.52848
		male	-2.89285				male	10.965				male	-1.39966				male	4.45271				male	10.6763				male	14.774				male	19.3951				male	2.28549				male	-6.21098				male	21.0491
		male	30.29				male	9.09819				male	-5.34227				male	-1.82131				male	-4.09337				male	-2.33439				male	-2.94432				male	-4.53222				male	0.144636				male	2.64641
		male	-5.05117				male	6.72787				male	18.8893				male	-11.2818				male	-3.73251				male	7.03605				male	1.85371				male	8.4015				male	-11.1388				male	17.0042
		male	-6.87757				male	2.70002				male	21.2212				male	-7.89069				male	-0.216447				male	1.69192				male	0.575303				male	12.3184				male	-6.6683				male	12.7827
		male	-8.99216				male	0.631037				male	7.57641				male	-3.44752				male	-3.22869				male	-3.68223				male	-3.59116				male	2.94207				male	-0.352507				male	2.63512
		male	-10.3892				male	0.566529				male	5.38003				male	-4.58717				male	13.8848				male	0.184019				male	6.77083				male	10.389				male	-9.68758				male	10.2555
		male	0.914096				male	2.87472				male	5.45914				male	-14.849				male	-2.10305				male	6.65396				male	1.49318				male	10.3545				male	-14.7045				male	12.4872
		male	-5.14463				male	-2.22013				male	-12.7793				male	-5.03954				male	2.24276				male	6.43765				male	4.60042				male	4.61692				male	-6.78245				male	17.022
		male	-2.0484				male	-15.5985				male	-8.03853				male	-0.339298				male	9.75165				male	9.5156				male	8.52588				male	3.20524				male	-3.05865				male	17.0066
		male	28.545				male	-0.137672				male	-7.61954				male	-11.6501				male	5.16753				male	5.52981				male	4.21635				male	4.2075				male	-12.1509				male	16.0498
		male	-8.65718				male	-13.9865				male	18.096				male	-1.70647				male	8.30418				male	4.95734				male	2.97105				male	1.17554				male	3.11937				male	14.2249
		male	45.6071				male	21.3348				male	12.0165				male	4.65615				male	-4.20892				male	-3.43338				male	-4.41944				male	-7.44119				male	6.64967				male	-9.90265
		male	-10.2416				male	-6.59535				male	-15.4053				male	-2.73945				male	16.1166				male	2.78111				male	7.60925				male	14.3379				male	-3.80785				male	15.804
		male	-8.96464				male	-2.37333				male	7.71532				male	2.85645				male	-0.479943				male	0.678941				male	3.25741				male	-3.10341				male	0.885845				male	11.0916
		male	-7.64773				male	5.89569				male	-6.06457				male	1.09956				male	3.14815				male	-4.54853				male	-4.35211				male	-14.3898				male	5.23608				male	7.48407
		male	-8.0844				male	6.67809				male	-8.03362				male	3.08171				male	-5.62123				male	-3.81099				male	-4.43185				male	-3.33356				male	3.54028				male	-4.56155
		male	17.9546				male	-12.3062				male	5.25016				male	-2.8081				male	5.9974				male	10.7971				male	6.80573				male	8.78932				male	-2.7947				male	15.0888
		male	8.24765				male	16.2169				male	-6.43179				male	10.863				male	-1.41442				male	-9.44487				male	-7.32754				male	-16.8513				male	14.0836				male	-19.8681
		male	-9.06605				male	-6.46135				male	-5.13032				male	-16.8199				male	-5.75039				male	3.25064				male	0.18814				male	0.698249				male	-14.6189				male	13.3798
		male	-0.365217				male	-9.8628				male	3.32728				male	8.72667				male	21.079				male	11.7536				male	19.8978				male	-2.34297				male	-0.0697443				male	22.4155
		male	-2.39676				male	-5.33378				male	8.20024				male	7.21385				male	-4.90504				male	10.2786				male	9.28515				male	2.85825				male	0.228038				male	11.473
		male	-8.06516				male	5.73635				male	25.0737				male	-2.84103				male	-13.4735				male	-6.92709				male	-7.33849				male	4.13647				male	1.2435				male	-2.9988
		male	-7.15593				male	-2.15987				male	17.2625				male	7.8982				male	11.0419				male	3.96194				male	9.04834				male	4.91711				male	0.531866				male	11.6876
		male	-8.15523				male	-1.8797				male	-13.1625				male	7.66677				male	3.59522				male	-4.0555				male	-0.855987				male	0.747376				male	6.4064				male	4.47053
		male	-8.6304				male	4.00495				male	3.07584				male	23.0638				male	28.4596				male	3.74362				male	23.9781				male	-3.73272				male	3.1672				male	4.34303
		male	-11.4129				male	-14.3042				male	2.01974				male	-10.7189				male	-2.94777				male	9.11932				male	9.07563				male	13.6193				male	-9.68325				male	20.3438
		male	20.4394				male	-0.70848				male	-3.35659				male	20.9087				male	25.0194				male	1.00391				male	19.9807				male	-5.61483				male	1.77699				male	-8.67936
		male	-10.6387				male	-0.297648				male	-13.2519				male	3.6134				male	10.4885				male	0.714194				male	2.30256				male	10.7044				male	0.317368				male	0.0806981
		male	-9.11086				male	-2.21333				male	-10.6101				male	-2.81659				male	10.4806				male	-5.96267				male	-2.94424				male	-6.38219				male	-5.12833				male	-6.09002
		male	7.98829				male	1.87791				male	-5.85184				male	-1.54339				male	-3.2133				male	0.919485				male	-3.00959				male	0.993491				male	1.86692				male	6.09856
		male	-8.73046				male	11.4852				male	0.221712				male	-6.67402				male	2.6458				male	3.25004				male	-0.605531				male	12.9997				male	-7.61889				male	15.6992
		male	-6.81672				male	-7.39242				male	14.7142				male	3.73841				male	13.5518				male	1.28905				male	7.09459				male	6.35183				male	2.35832				male	14.1356
		male	-7.4135				male	-0.263513				male	12.4334				male	-11.6586				male	-4.85544				male	10.5775				male	6.81972				male	14.6785				male	-8.75601				male	21.9473
		male	-4.99778				male	-4.10072				male	23.0853				male	0.575051				male	-14.7293				male	-7.69008				male	-8.50081				male	-8.96984				male	2.88763				male	-18.8667
		male	-10.583				male	-11.7776				male	-12.5096				male	-3.50069				male	-5.12244				male	-4.53089				male	-6.00086				male	3.5873				male	-1.76127				male	1.1261
		male	-8.3106				male	5.33206				male	-10.0297				male	-7.2648				male	0.727435				male	-2.21668				male	-4.13491				male	13.31				male	-4.9511				male	8.87426
		male	-11.1456				male	-7.61219				male	-16.8355				male	-8.68042				male	-4.09311				male	-5.68958				male	-6.7746				male	-1.56011				male	-5.07747				male	-2.30107
		male	25.3308				male	0.165157				male	-0.531921				male	-13.9266				male	2.94681				male	8.92409				male	7.10901				male	3.67136				male	-13.9823				male	15.1697
		male	-3.49289				male	7.55506				male	17.0054				male	-7.21323				male	-6.02545				male	20.9307				male	20.9998				male	6.70486				male	-13.0215				male	9.35
		male	-6.65806				male	-6.63614				male	30.4446				male	-1.85861				male	0.986312				male	-5.90395				male	-3.37571				male	9.13897				male	-0.79228				male	-1.63825
		male	-8.88002				male	13.7777				male	-11.596				male	0.847888				male	2.1596				male	6.6224				male	4.51413				male	1.03032				male	-2.23031				male	-4.02667
		male	-10.7882				male	-11.1934				male	5.05648				male	-5.23893				male	-1.73944				male	7.24505				male	1.35591				male	2.17607				male	-4.85718				male	4.55705
		male	-7.92811				male	18.9411				male	-5.70778				male	1.48725				male	-5.11195				male	-1.23386				male	-4.00453				male	-2.39753				male	6.72435				male	-17.898
		male	-6.58782				male	6.51806				male	-2.88851				male	26.1363				male	36.3222				male	-0.256919				male	23.7086				male	4.00466				male	6.64028				male	-4.11289
		male	-8.60841				male	4.3274				male	-7.15484				male	3.9978				male	-8.50054				male	-11.3973				male	-8.22516				male	3.44418				male	10.9207				male	-19.7518
		male	-9.02387				male	-6.34775				male	-10.107				male	5.56135				male	-7.26902				male	-2.80793				male	-2.81745				male	-11.2271				male	4.21771				male	0.130073
		male	-9.14391				male	-2.0144				male	0.197502				male	-1.00885				male	-1.165				male	-7.88002				male	-8.47459				male	4.01546				male	5.90705				male	-14.6073
		male	-8.51182				male	13.6296				male	-11.0981				male	-9.89927				male	-5.80968				male	-0.490018				male	-1.75879				male	3.84955				male	-3.35059				male	13.1885
		male	-9.07471				male	-15.1618				male	-10.905				male	-0.356161				male	12.102				male	12.338				male	10.883				male	11.2347				male	-5.16664				male	23.109
		male	30.5234				male	3.39726				male	-1.86501				male	-12.7841				male	-6.38965				male	11.392				male	2.23356				male	4.14893				male	-11.8591				male	5.05259
		male	-10.2213				male	7.75679				male	-10.0623				male	30.0487				male	24.7387				male	-2.77108				male	27.7989				male	2.67721				male	6.42957				male	-14.9
		male	-5.3998				male	-0.0192173				male	-7.18086				male	4.89632				male	0.307871				male	-1.69397				male	-0.548525				male	12.247				male	7.9121				male	7.1789
		male	-11.7729				male	-13.7021				male	-4.45042				male	-7.96325				male	-14.3527				male	-2.14805				male	-5.82211				male	5.07666				male	-5.30734				male	-4.71376
		male	-5.36315				male	3.64182				male	14.0861				male	-0.266276				male	-8.42949				male	2.58784				male	-1.82428				male	-8.73911				male	-5.08647				male	3.00809
		male	-9.40372				male	1.19766				male	-8.43108				male	7.01259				male	6.34422				male	1.41315				male	2.24163				male	-5.26612				male	0.316584				male	7.7794
		male	-10.5567				male	-14.7634				male	-13.5485				male	2.99761				male	-1.16086				male	-6.36802				male	-3.70583				male	-1.99586				male	4.04143				male	-1.50665
		male	-4.64505				male	28.4648				male	-5.50932				male	13.9096				male	17.3358				male	11.81				male	23.7337				male	0.115073				male	-0.768376				male	15.9662
		male	13.5079				male	-2.91118				male	14.1714				male	-0.362733				male	-8.82198				male	-6.05213				male	-8.14988				male	-0.724532				male	0.590568				male	-16.743
		male	-8.45464				male	0.273428				male	6.80315				male	3.42424				male	4.80348				male	2.65259				male	6.13691				male	4.47864				male	-1.52684				male	13.7968
		male	-8.51986				male	-3.9691				male	14.4762				male	-6.04274				male	-1.95683				male	15.6541				male	14.639				male	-0.977066				male	-16.5058				male	21.4383
		male	-6.62284				male	-7.76766				male	-12.3363				male	-3.12018				male	9.34055				male	-3.65897				male	-2.38187				male	11.2884				male	-2.60745				male	5.95851
		male	20.399				male	0.265077				male	-7.8346				male	2.8344				male	7.00962				male	12.6337				male	16.1307				male	5.31393				male	-0.875963				male	14.5301
		male	-3.32953				male	10.7843				male	11.5204				male	8.20483				male	-7.67978				male	-3.00781				male	-2.91198				male	-10.6322				male	7.94781				male	0.508001
		male	-7.33923				male	0.747554				male	-6.96805				male	0.293555				male	3.97167				male	-1.15839				male	-2.94927				male	-4.15466				male	1.14251				male	4.83944
		male	-8.90803				male	1.47175				male	-10.7467				male	6.96713				male	-0.583776				male	-6.33274				male	-3.69656				male	7.1834				male	9.86996				male	-6.83091
		male	-4.26778				male	-4.37619				male	5.20709				male	3.32361				male	2.21857				male	-2.15278				male	2.69545				male	2.44607				male	-4.07505				male	8.47887
		male	-7.53815				male	-3.90702				male	6.61287				male	-2.00434				male	13.4382				male	9.27287				male	11.304				male	6.50674				male	-7.82236				male	25.429
		male	-9.50443				male	-5.80219				male	-7.95423				male	-7.28956				male	5.68895				male	6.1964				male	-0.351993				male	6.80487				male	-6.70429				male	9.17184
		male	-11.0632				male	-5.67837				male	-16.8664				male	-0.0455472				male	0.511259				male	-2.78642				male	-1.98881				male	3.52511				male	-3.87551				male	1.52055
		male	45.4748				male	-5.43543				male	-5.05587				male	-8.50175				male	-7.79829				male	-2.37256				male	-5.93812				male	-9.49084				male	-5.58019				male	-1.58067
		male	2.78233				male	2.84848				male	0.325055				male	-2.46917				male	7.33871				male	3.01012				male	4.40426				male	8.28527				male	-5.43729				male	17.2239
		male	14.3237				male	-4.72189				male	6.36977				male	-4.09951				male	-12.4805				male	13.0376				male	3.79675				male	-7.3892				male	-9.92998				male	20.3789
		male	-7.09006				male	7.25761				male	9.94865				male	2.66942				male	-5.54408				male	-6.91573				male	-6.66508				male	-15.098				male	0.363407				male	-8.52866
		male	-7.61298				male	5.08888				male	-8.32788				male	0.111249				male	8.96977				male	-1.72192				male	-1.67311				male	-4.34467				male	-0.439452				male	6.12437
		male	-11.2984				male	-2.42593				male	-11.4586				male	-4.65444				male	-4.4358				male	-5.35386				male	-5.45756				male	-0.0233673				male	0.539142				male	1.07131
		male	-9.05452				male	-4.54216				male	-12.4967				male	-4.334				male	-9.51369				male	2.74821				male	-3.37528				male	-4.44223				male	-4.23083				male	6.89158
		male	-8.98475				male	-6.33698				male	-3.15158				male	9.41629				male	-5.07203				male	-4.90195				male	-3.09074				male	-8.82763				male	5.09184				male	3.78462
		male	2.63889				male	-4.79128				male	-9.54261				male	-0.704514				male	2.17912				male	-2.92215				male	-0.411714				male	7.44304				male	0.670495				male	11.1453
		male	-6.07783				male	4.96428				male	2.58716				male	7.21308				male	-9.98714				male	0.714291				male	1.01481				male	-1.61085				male	0.85651				male	13.9342
		male	-10.1815				male	4.55037				male	-12.0426				male	-8.96843				male	-4.26111				male	7.27724				male	3.64386				male	8.2258				male	-6.83941				male	14.9656
		male	-2.46592				male	-7.26253				male	29.7857				male	11.6107				male	-6.74284				male	-9.27371				male	-3.15915				male	-15.3791				male	9.60536				male	-15.5617
		male	46.7273				male	-4.2975				male	-8.5216				male	-10.1935				male	-16.7317				male	20.4236				male	9.76724				male	-4.3661				male	-9.7301				male	6.89475
		male	4.99623				male	26.0517				male	20.604				male	10.5964				male	0.695631				male	-5.83402				male	-0.798859				male	-1.9948				male	9.50703				male	-13.5302
		male	-11.6449				male	-6.31909				male	-14.415				male	-8.72571				male	-5.22372				male	-2.21978				male	-3.3215				male	12.8098				male	-6.69824				male	10.011
		male	40.3335				male	-5.06395				male	-4.99526				male	-2.56337				male	3.70467				male	10.7469				male	8.08617				male	-3.16865				male	-8.87456				male	8.00971
		male	-9.11434				male	-11.0585				male	-11.4306				male	4.69078				male	-5.74003				male	-9.18139				male	-10.3524				male	-9.19239				male	8.38182				male	-22.4601
		male	-3.13562				male	11.173				male	15.2954				male	17.5417				male	-7.25182				male	-0.731929				male	2.92223				male	-6.84611				male	6.60454				male	5.79728
		male	-11.0781				male	-14.1388				male	-8.19907				male	4.21976				male	-2.19461				male	-1.42062				male	-1.79846				male	3.09173				male	6.26716				male	-3.49424
		male	-5.88828				male	0.885696				male	12.7418				male	10.9047				male	3.45224				male	1.09446				male	1.88075				male	-13.3352				male	8.76149				male	8.74053
		male	-6.23543				male	-0.981343				male	-10.3416				male	-3.83226				male	-2.26418				male	3.41837				male	1.31317				male	2.92978				male	-4.58547				male	13.9874
		male	-12.0636				male	-15.0555				male	-15.8042				male	-6.4722				male	1.72716				male	10.024				male	4.46729				male	22.0921				male	-4.62249				male	8.77956
		male	-9.75122				male	-5.59624				male	16.3825				male	-4.39337				male	-7.7748				male	0.197972				male	-0.571667				male	19.3767				male	-1.89605				male	-1.43331
		male	33.5866				male	-10.8443				male	-10.9629				male	-14.74				male	-11.8224				male	0.817875				male	-4.00191				male	7.27538				male	-13.8429				male	6.52313
		male	-6.59698				male	-0.400674				male	-9.53897				male	3.4443				male	10.0401				male	5.01563				male	5.83603				male	-3.88545				male	-3.50841				male	20.5756
		male	-9.12737				male	8.61443				male	-9.42659				male	6.54425				male	10.9692				male	-3.67954				male	1.24903				male	7.71319				male	3.91302				male	1.46293
		male	-8.86841				male	-8.69541				male	-16.071				male	-7.14234				male	10.5567				male	11.1298				male	10.3761				male	4.54809				male	-10.293				male	21.4932
		male	-8.35497				male	-6.72595				male	-12.6347				male	-10.0101				male	0.531699				male	-0.0712579				male	-4.91721				male	14.5993				male	-6.28958				male	7.66857
		male	-8.43388				male	6.17148				male	-3.75463				male	0.545716				male	1.66148				male	7.94285				male	7.06798				male	-1.84426				male	1.3908				male	13.6167
[truncated: 44 more columns]

[truncated: 3 more sheets: Figure S10f, Figure S11, Figure S15]
